# Supplementary material for: A unified framework for unconstrained and constrained ordination of microbiome read count data
Source: PLoS One. 2019 Feb 13;14(2):e0205474. doi: 10.1371/journal.pone.0205474 (PMC6373939; doi:10.1371/journal.pone.0205474)
Supplement: S1 File — All R-code for making the graphs shown in the publication, along with the code for the simulation study. (GZ) [file pone.0205474.s002.tar.gz]

Archive with 30 entries (29 files):
- pubFun
- pubFun/F_contrTaxa.R
- pubFun/F_gommsPhy.R
- pubFun/F_orderDF.R
- pubFun/F_testSimSeq.R
- pubFun/F_CoDa.R
- pubFun/F_distanceFun.R
- pubFun/F_pseudoF.R
- pubFun/F_randomScatter.R
- pubFun/F_genSimSeq.R
- pubFun/F_caSVD.R
- pubFun/F_.fixInf.R
- pubFun/F_benchmarkOrd.R
- pubFun/F_otherAnalyses.R
- pubFun/F_otherAnalysesSimple.R
- pubFun/F_silhouette.R
- pubFun/F_gllvmMat.R
- pubFun/F_libCor.R
- pubFun/F_contrTaxaWrap.R
- pubFun/F_makeCorDf.R
- pubFun/F_rmvnegbin.R
- pubFun/F_weightedTaxonScores.R
- pubFun/F_extractCols.R
- pubFun/F_estFoldChange.R
- pubFun/F_addGomms.R
- pubFun/F_makeSilDf.R
- pubFun/F_makepseudoFDf.R
- pubFun/F_extractRows.R
- pubFun/F_makeDistDf.R
- RCMcode.R
