# Supplementary material for: A unified framework for unconstrained and constrained ordination of microbiome read count data
Source: PLoS One. 2019 Feb 13;14(2):e0205474. doi: 10.1371/journal.pone.0205474 (PMC6373939; doi:10.1371/journal.pone.0205474)
Supplement: S1 File — All R-code for making the graphs shown in the publication, along with the code for the simulation study. (GZ) [file pone.0205474.s002.tar.gz › pubFun/F_contrTaxa.R]

#' A function that returns the ratio of the contributions of the signal taxa to the non-signal taxa to the separation of the clusters
#'
#' @param rowMatPsi A n-by-k matrik of row coordinates
#' @param colMat a p-by-k matrix of
#' @param groupFactor A factor of length n indicating true group membership
#' @param idTax A matrix indicating which taxa are up and downregulated in the different clusters
#' @param Dim a vector indicating which dimensions to consider
#' @param upDown a boolean, are taxa both up- and downregulated?
#' @param centerFun a function that determines which summary statistic the contribution of the two groups undergoes before taking a ratio
#' @param compare a character vector: do you want to compare the inner product of signal taxa to with the sample scores to the same number of non-signal taxa ("otherTaxa") or to the mean inner product with the other samples ("otherSamples")
#'
#'The ratio of the median contribution in the direction of sample centroids is calculated for the differentially abundant taxa and for the non-differentially abundant taxa with the strongest contribution of the same number as the differentially abundant ones. The absolute values of the inner product are used, so a contribution can point towards the centroid or away from it. This ratio is calculated for every sample group and then averaged.
#'
#' @return the mean of the ratios of median contributions of signal to the sigFrac most contributing non-signal taxa
contrTaxa = function(rowMatPsi, colMat, groupFactor, idTax, Dim = 1:3, upDown = FALSE, centerFun = "mean", compare = "otherTaxa", nTop){
  if(all(is.na(colMat))){return(NA)}
  centerFun = match.fun(centerFun)
  isList = is.list(idTax)
  namesID = if(isList) names(idTax) else rownames(idTax)
  rowMatPsi = rowMatPsi[,Dim]
  colMat = t(colMat)[Dim,]
  if(upDown){
    idTaxNum = matrix(-1,nrow(idTax) , ncol(idTax))
    idTaxNum[idTax=="up"] = 1
  }

  contrib = t(rowMatPsi %*% colMat)

# Select the mean contribution of the DA taxa in each sample group
  daContr = if(upDown) {sapply(seq_along(levels(groupFactor)), function(i){
    centerFun(contrib[match(namesID, colnames(colMat), nomatch = 0),groupFactor==levels(groupFactor)[i]]*idTaxNum[,i])
  })} else {
    sapply(seq_along(levels(groupFactor)), function(i){
      centerFun(contrib[match(if(isList) idTax[[i]] else idTax[,i], colnames(colMat), nomatch = 0),groupFactor==levels(groupFactor)[i]])
    })
  }

  if(compare  == "otherTaxa"){
  #The contribution of the same number of non DA taxa
  nonDaContr = if(upDown) {sapply(seq_along(levels(groupFactor)), function(i){
        tmp = abs(contrib[!colnames(colMat) %in% namesID,groupFactor==levels(groupFactor)[i]]) #All positive and negative contributions from other taxa
        centerFun(tmp)
    # tmpOrder = order(rowSums(tmp), decreasing = TRUE)
    # centerFun((tmp[tmpOrder,])[seq_len(min(length(namesID), nrow(tmp))),])
  })} else {
    sapply(seq_along(levels(groupFactor)), function(i){
      if(length(idTax[[i]])> ncol(colMat) | all(is.na(contrib))) {return(NA)}
     tmp = abs(contrib[!colnames(colMat) %in% if(isList) idTax[[i]] else idTax[,i],])
     centerFun(tmp)
     # tmpOrder = order(rowSums(tmp), decreasing = TRUE)
     # centerFun((tmp[tmpOrder,])[seq_len(min(nrow(tmp),if(isList) length(idTax[[i]]) else length(idTax[,i]))),])
    })
  }
  } else if(compare == "otherSamples"){
    #The contribution of the same DA taxa to other samples, same number, largest contributions
    nonDaContr = if(upDown) {sapply(seq_along(levels(groupFactor)), function(i){
      tmp = abs(contrib[colnames(colMat) %in% namesID,groupFactor!=levels(groupFactor)[i], drop=FALSE]*idTaxNum[,i])
      tmpOrder = order(colSums(tmp), decreasing = TRUE)
      centerFun((tmp[,tmpOrder])[,seq_len(min(ncol(tmp),sum(levels(groupFactor)[i]==groupFactor)))])
    })} else {
      sapply(seq_along(levels(groupFactor)), function(i){
        if(length(idTax[[i]])> ncol(colMat)) {return(NA)}
        tmp = abs(contrib[match(if(isList) idTax[[i]] else idTax[,i], colnames(colMat), nomatch = 0),groupFactor!=levels(groupFactor)[i], drop=FALSE])
        tmpOrder = order(colSums(tmp), decreasing = TRUE)
        centerFun((tmp[,tmpOrder, drop=FALSE])[,seq_len(min(ncol(tmp),sum(levels(groupFactor)[i]==groupFactor)))])
      })
    }
  } else if(compare == "Ttest"){
    daContr = if(upDown) {sapply(seq_along(levels(groupFactor)), function(i){
      contrib[match(namesID, colnames(colMat), nomatch = 0),groupFactor==levels(groupFactor)[i]]*idTaxNum[,i]
    })} else {
      sapply(seq_along(levels(groupFactor)), function(i){
        contrib[match(if(isList) idTax[[i]] else idTax[,i], colnames(colMat), nomatch = 0),groupFactor==levels(groupFactor)[i]]
      })
}
    nonDaContr = if(upDown) {
      c(contrib[!colnames(colMat) %in% namesID,groupFactor!=levels(groupFactor)[i]])
    } else {
      sapply(seq_along(levels(groupFactor)), function(i){
        if(length(idTax[[i]])> ncol(colMat)) {return(NA)}
contrib[!colnames(colMat) %in% if(isList) idTax[[i]] else idTax[,i],groupFactor==levels(groupFactor)[i]]
      })
    }

    idTaxNum = array(0, dim(contrib))
    if(isList){
idTaxNum[sapply(groupFactor, function(i){colnames(colMat) %in% idTax[[i]]})] = 1
idTaxNum = t(apply(idTaxNum, 1, function(y){
  if(any(y!=0)){y[y==0] = -1;y} else {y}
}))
    } else {
    idTaxNum[colnames(colMat) %in% rownames(idTax),] = sapply(groupFactor, function(y){ifelse(idTax[, y]=="up",1,-1)})
    }

    daContr = (contrib*idTaxNum)[colnames(colMat) %in% if(isList) unlist(idTax) else rownames(idTax),]
    nonDaContr = contrib[!colnames(colMat) %in% if(isList) unlist(idTax) else rownames(idTax),]
    return(mean(daContr)/mean(abs(nonDaContr)))
  return(unname(t.test(c(daContr), c(nonDaContr))$statistic))
  }else if(compare=="trueTop"){
longestArrows = (colnames(colMat)[order(colSums(colMat^2), decreasing =TRUE)])[seq_len(nTop)]
return(mean(longestArrows %in% unlist(idTax)))
  }else {stop("No valid comparison supplied! \n")}
  ratios = daContr/nonDaContr # The ratio of these mean contributions
  mean(ratios, na.rm = TRUE) # mean ratio

}
