# Supplementary material for: A unified framework for unconstrained and constrained ordination of microbiome read count data
Source: PLoS One. 2019 Feb 13;14(2):e0205474. doi: 10.1371/journal.pone.0205474 (PMC6373939; doi:10.1371/journal.pone.0205474)
Supplement: S1 File — All R-code for making the graphs shown in the publication, along with the code for the simulation study. (GZ) [file pone.0205474.s002.tar.gz › pubFun/F_gommsPhy.R]

#' A phyloseq wrapper for the gomms() function
#'
#' @param physeq a phyloseq object
#' @param k an integer, the dimension of the solution
#' @param ... passed on to the gomms function
#'
#' @return See the gomms() function
gommsPhy = function(physeq, k = 3,...){
  require(gomms)
  otuTab = if(class(physeq) == "phyloseq") {
    if(taxa_are_rows(physeq)) t(otu_table(physeq)@.Data) else otu_table(physeq)@.Data
    } else {physeq}
  gomms(otuTab, n.factors = k,...)
  }
