# Supplementary material for: A unified framework for unconstrained and constrained ordination of microbiome read count data
Source: PLoS One. 2019 Feb 13;14(2):e0205474. doi: 10.1371/journal.pone.0205474 (PMC6373939; doi:10.1371/journal.pone.0205474)
Supplement: S1 File — All R-code for making the graphs shown in the publication, along with the code for the simulation study. (GZ) [file pone.0205474.s002.tar.gz › pubFun/F_orderDF.R]

#' A function to reorder the methods
orderDF = function(df, groupsMeth){
  df$Method = factor(df$Method, labels = labelsMeth, levels = levelsMeth, ordered = TRUE)
  df$groupMethod = groupsMeth[df$Method]
  droplevels(df)
}
