# Supplementary material for: A unified framework for unconstrained and constrained ordination of microbiome read count data
Source: PLoS One. 2019 Feb 13;14(2):e0205474. doi: 10.1371/journal.pone.0205474 (PMC6373939; doi:10.1371/journal.pone.0205474)
Supplement: S1 File — All R-code for making the graphs shown in the publication, along with the code for the simulation study. (GZ) [file pone.0205474.s002.tar.gz › pubFun/F_pseudoF.R]

#' A function to calculate the within pseudo F-statistics
#'
#' @param coord an nxk matrix of coordinates
#' @param clusters a factor of length n with cluster memberships
#' @param Dim The dimensions to look at

#' @return The pseudo F-statistic
pseudoF = function(coord, clusters, Dim = 1:3){

  coord = coord[,Dim, drop=FALSE]
  N = nrow(coord)
  a = length(unique(clusters))

  withinDist = sum(unlist(tapply(seq_len(nrow(coord)), clusters, function(x){
    dist(coord[x,])^2/length(x)
  })))

  overalDist = sum(dist(coord)^2)/N

  Fratio = (overalDist-withinDist)/withinDist * (a-1)/(N-a)
  return(Fratio)
}
