# Supplementary material for: A unified framework for unconstrained and constrained ordination of microbiome read count data
Source: PLoS One. 2019 Feb 13;14(2):e0205474. doi: 10.1371/journal.pone.0205474 (PMC6373939; doi:10.1371/journal.pone.0205474)
Supplement: S1 File — All R-code for making the graphs shown in the publication, along with the code for the simulation study. (GZ) [file pone.0205474.s002.tar.gz › pubFun/F_benchmarkOrd.R]

#' A benchmarking function
benchmarkOrd = function(physeq){
tmp = RCM(physeq, k = 1)$X; rownames(tmp) = seq_len(nrow(tmp))
R = rowSums(tmp)
E = outer(R, colSums(tmp)/sum(tmp))
otuTab = otu_table(tmp, taxa_are_rows = FALSE)
otuTabRel = otu_table(tmp/R, taxa_are_rows = FALSE)
expres = c(
  RCM = 'RCM(physeq)',
  CA = 'caSVD(tmp)',
  DCA = 'ordinate(otuTab, method = "DCA")',
  CoDa = 'CoDa(tmp)',
  PCA = 'ordinate(otuTabRel, method = "RDA")',
  BC = 'ordinate(otuTab, method = "PCoA", distance = "bray")',
  BClog = 'ordinate(otu_table(log(tmp+1), taxa_are_rows = FALSE), method = "PCoA", distance = "bray")',
  JSD = 'ordinate(otuTab, method = "PCoA", distance = "jsd")',
  BCrel = 'ordinate(otuTabRel, method = "PCoA", distance = "bray")',
  BCrare = 'ordinate(otu_table(rarefy_even_depth(phyloseq(otu_table(tmp, taxa_are_rows = FALSE)))), method = "PCoA", distance = "bray")',
  BCrelNMDS = 'ordinate(otuTabRel, method = "NMDS", distance = "bray", k=3)',
  Hellinger = 'svd(diag(1/sqrt(R)) %*% (sqrt(tmp)-sqrt(E)))',
  tsne = 'tsne(tmp, k=3)',
  gomms = 'try(gommsPhy(physeq, k = 3))',
  gllvm = 'try(gllvmMat(otuTab, num.lv = 3))',
  logmult = 'try(logmult::rc(otuTab, nd = 3, weighting = "marginal", se = "none", family = "poisson", verbose = TRUE)$assoc)',
  VGAM = 'try(VGAM::rcim(otuTab, family = "negbinomial", Rank = 3))',
  boral = 'try(boral(otuTab, family = "negative.binomial", lv.control = list(num.lv = 3)))'
)
sapply(expres, function(expr){system.time(eval(parse(text = expr)))["user.self"]})
}
