# Supplementary material for: A unified framework for unconstrained and constrained ordination of microbiome read count data
Source: PLoS One. 2019 Feb 13;14(2):e0205474. doi: 10.1371/journal.pone.0205474 (PMC6373939; doi:10.1371/journal.pone.0205474)
Supplement: S1 File — All R-code for making the graphs shown in the publication, along with the code for the simulation study. (GZ) [file pone.0205474.s002.tar.gz › pubFun/F_otherAnalyses.R]

#' A function to perform all biplot analyses except for RC(M)
#'
#' @param RCMlist a list of RCM objects
#' @param gommList a list of gomms objects
#' @param unifrac a boolean, should phylogenetic methods be used?
#' @param a list of phylygenetic trees belonging to the phyloseq objects in RCMlist
#' @param cores an integer, number of cores to use
#'
#' @return a list of with results of the otherAnalysesSimple() function
otherAnalyses = function(RCMlist, unifrac = FALSE, treeList = NULL, cores = 1){
  if(unifrac) {
    RCMlist = mcmapply(mc.cores = cores, SIMPLIFY = FALSE,RCMlist, treeList, FUN = function(x,tree){
      x$physeq = phyloseq(otu_table(x$X, taxa_are_rows = FALSE), tree)
      sample_names(x$physeq) = seq_len(nsamples(x$physeq))
      x
    })
  }
  mclapply(mc.cores = cores, RCMlist, otherAnalysesSimple, unifrac = unifrac)
  } #JSD works on relative abundances by default
