# Supplementary material for: A unified framework for unconstrained and constrained ordination of microbiome read count data
Source: PLoS One. 2019 Feb 13;14(2):e0205474. doi: 10.1371/journal.pone.0205474 (PMC6373939; doi:10.1371/journal.pone.0205474)
Supplement: S1 File — All R-code for making the graphs shown in the publication, along with the code for the simulation study. (GZ) [file pone.0205474.s002.tar.gz › pubFun/F_otherAnalysesSimple.R]

#' Perform the other analyses on a single RCM object
#'
#' @param x an RCM object
#' @param unifrac are phylogentic analyses required?
#'
#' @return a list with components
#' \item{RCM}{the supplied RCM object}
#' \item{CA}{Correspondence analysis}
#' \item{DCA}{Detrended correspondence analysis}
#' \item{CoDa}{Compositional data analysis}
#' \item{BC}{Bray-Curtis on absolute counts}
#' \item{BCrel}{Bray-Curtis on relative abundances}

otherAnalysesSimple = function(x, unifrac){
  tmp = x$X; rownames(tmp) = seq_len(nrow(tmp))
  R = rowSums(tmp)
  E = outer(R, colSums(tmp)/sum(tmp))
  otuTab = otu_table(tmp, taxa_are_rows = FALSE)
  otuTabRel = otu_table(tmp/R, taxa_are_rows = FALSE)
  otuTabLog = otu_table(log(tmp+1), taxa_are_rows = FALSE)
  otuTabRar = otu_table(rarefy_even_depth(phyloseq(otu_table(tmp, taxa_are_rows = FALSE))))
  list(
    RCM = x, CA = caSVD(tmp), DCA = ordinate(otuTab, method = "DCA"), CoDa = CoDa(tmp),
    PCA = ordinate(otuTabRel, method = "RDA"),
    BC = ordinate(otuTab, method = "PCoA", distance = "bray"),
    BClog = ordinate(otuTabLog, method = "PCoA", distance = "bray"),
    JSD = ordinate(otuTab, method = "PCoA", distance = "jsd"),
    BCrel = ordinate(otuTabRel, method = "PCoA", distance = "bray"),
    BCrare = ordinate(otuTabRar, method = "PCoA", distance = "bray"),
    BCrelNMDS = ordinate(otuTabRel, method = "NMDS", distance = "bray", k=3),
    Hellinger = svd(diag(1/sqrt(R)) %*% (sqrt(tmp)-sqrt(E))),
    UniFrac = if(unifrac) ordinate(x$physeq, method = "PCoA", distance = "unifrac") else NULL,
    wUniFrac = if(unifrac) ordinate(x$physeq, method = "PCoA", distance = "wunifrac") else NULL,
    DPCOA = if(unifrac) DPCoA(x$physeq, nf = 3) else NULL,
    tsne = suppressMessages(tsne(tmp, k=3),
    gllvm = gllvmMat(tmp, num.lv = 3))
  )
}
