# Supplementary material for: A unified framework for unconstrained and constrained ordination of microbiome read count data
Source: PLoS One. 2019 Feb 13;14(2):e0205474. doi: 10.1371/journal.pone.0205474 (PMC6373939; doi:10.1371/journal.pone.0205474)
Supplement: S1 File — All R-code for making the graphs shown in the publication, along with the code for the simulation study. (GZ) [file pone.0205474.s002.tar.gz › pubFun/F_gllvmMat.R]

gllvmMat =  function(X, ...){
  gllvmRes = gllvm(X, family = "negative.binomial", ...)
  return(list(row = gllvmRes$lvs, col = gllvmRes$params$theta))
}
