# Supplementary material for: A unified framework for unconstrained and constrained ordination of microbiome read count data
Source: PLoS One. 2019 Feb 13;14(2):e0205474. doi: 10.1371/journal.pone.0205474 (PMC6373939; doi:10.1371/journal.pone.0205474)
Supplement: S1 File — All R-code for making the graphs shown in the publication, along with the code for the simulation study. (GZ) [file pone.0205474.s002.tar.gz › pubFun/F_libCor.R]

#' A function to calculate correlations of coordinates with marginal sums
#'
#' @param coord a coordinate matrix
#' @param margins the marginal sums to calculate the correlation with
#' @param Dims the dimensions to use
#'
#' @return A vector of correlations with the same length as Dims
libCor = function(coord, margins, Dim = 1:3){
  if(length(margins)!=nrow(coord)) {return(rep(NA, length(Dim)))}
  apply(coord[, Dim, drop=FALSE], 2, cor, margins)
}
