# Supplementary material for: A unified framework for unconstrained and constrained ordination of microbiome read count data
Source: PLoS One. 2019 Feb 13;14(2):e0205474. doi: 10.1371/journal.pone.0205474 (PMC6373939; doi:10.1371/journal.pone.0205474)
Supplement: S1 File — All R-code for making the graphs shown in the publication, along with the code for the simulation study. (GZ) [file pone.0205474.s002.tar.gz › pubFun/F_contrTaxaWrap.R]

#' A function to wrap the calculation of the contribution of the taxa to the separation of the clusters over a whole pair of lists
#'
#' @param resListRows the list of row scores
#' @param resListCols the list of column scores
#' @param IDlist a list with id's of taxa that were selected to be DA in that particular instance
#' @param groupFactor the grouping factor that defines the clusters of the samples
#' @param upDown a boolean, were some taxa upregulated and other ones downregulated? Almost always true for non-parametric simulation
#' @param centerFun a function that determines which summary statistic the contribution of the two groups undergoes before taking a ratio
#' @param colIgnore string of characters with names of row scores to ignore
#' @param compare a character vector: do you want to compare the inner product of signal taxa to with the sample scores to the same number of non-signal taxa ("otherTaxa") or to the mean inner product with the other samples ("otherSamples")
#'
#' @return a dataframe of contributions by method
contrTaxaWrap = function(resListRows, resListCols, IDlist, groupFactor, upDown = FALSE, method = NULL, centerFun = "mean", groupMeth = groupsMeth, colIgnore = c("tsne", "gomms"), compare = "otherTaxa", nTop = 20L){
  dat = mapply(resListRows, resListCols, IDlist, SIMPLIFY = TRUE, FUN = function(row, col, id){
    mapply(row[!names(row) %in% colIgnore], col, SIMPLIFY = TRUE, MoreArgs = list(idTax = id, groupFactor = groupFactor, upDown = upDown, centerFun = centerFun, compare = compare, nTop = nTop), FUN = contrTaxa)
  })
  contr = as.data.frame(t(dat))

  moltenContr = orderDF(melt(contr, variable.name = "Method", value.name = "contrRatio", id.vars = NULL), groupsMeth = groupMeth)
  if(!is.null(method)){
    moltenContr = droplevels(subset(moltenContr, moltenContr$Method %in% method))
  }
  moltenContr
}
