# Supplementary material for: A unified framework for unconstrained and constrained ordination of microbiome read count data
Source: PLoS One. 2019 Feb 13;14(2):e0205474. doi: 10.1371/journal.pone.0205474 (PMC6373939; doi:10.1371/journal.pone.0205474)
Supplement: S1 File — All R-code for making the graphs shown in the publication, along with the code for the simulation study. (GZ) [file pone.0205474.s002.tar.gz › pubFun/F_weightedTaxonScores.R]

#' An auxiliary function to get weighted taxon scores based on row scores. Mainly used for PCoA, not an advisable way to make a biplot
#'
#' @param X the data matrix
#' @param rowScores the row scores
#'
#' @return Taxon scores, that are sums of row scores weighted by observed abundances
weightedTaxonScores = function(X, rowScores){
  crossprod(X %*% diag(1/colSums(X)),rowScores)
}
