# Supplementary material for: A unified framework for unconstrained and constrained ordination of microbiome read count data
Source: PLoS One. 2019 Feb 13;14(2):e0205474. doi: 10.1371/journal.pone.0205474 (PMC6373939; doi:10.1371/journal.pone.0205474)
Supplement: S1 File — All R-code for making the graphs shown in the publication, along with the code for the simulation study. (GZ) [file pone.0205474.s002.tar.gz › pubFun/F_estFoldChange.R]

#' Estimate fold changes on a real dataset
#' @param physeq a phyloseq object
#' @param group the name of a grouping variable
#'
#' @return A vector of the estimated fold changes
estFoldChange = function(physeq, group){
 mat = if(taxa_are_rows(physeq)) t(as.matrix(otu_table(physeq))) else
     as.matrix(otu_table(physeq))
 groupVec = get_variable(physeq, group)
 apply(mat/rowSums(mat), 2, function(x){
    abunds2groups = tapply(x, groupVec, mean)
    fc = abunds2groups[1]/abunds2groups[2]
    return(max(fc, 1/fc))
     })
}
