# Supplementary material for: A unified framework for unconstrained and constrained ordination of microbiome read count data
Source: PLoS One. 2019 Feb 13;14(2):e0205474. doi: 10.1371/journal.pone.0205474 (PMC6373939; doi:10.1371/journal.pone.0205474)
Supplement: S1 File — All R-code for making the graphs shown in the publication, along with the code for the simulation study. (GZ) [file pone.0205474.s002.tar.gz › pubFun/F_addGomms.R]

#' A function to add the gomms result, which has been fitted separately, to the overall result list
#'
#' @param OAresList the list of biplot results
#' @param gommsList the list of gomms objects fitted on the same data
#'
#' @return an integrated list
addGomms = function(OAresList, gommsList){
  mapply(OAresList, gommsList[seq_along(OAresList)], FUN = function(x,y){
    x$gomms=y;x
  }, SIMPLIFY = FALSE)
}
