# Supplementary material for: A unified framework for unconstrained and constrained ordination of microbiome read count data
Source: PLoS One. 2019 Feb 13;14(2):e0205474. doi: 10.1371/journal.pone.0205474 (PMC6373939; doi:10.1371/journal.pone.0205474)
Supplement: S1 File — All R-code for making the graphs shown in the publication, along with the code for the simulation study. (GZ) [file pone.0205474.s002.tar.gz › pubFun/F_makeSilDf.R]

#' A function to calculate a dataframe of silhouettes
#'
#' @param resListRows a list with row scores
#' @param groupFactor a grouping factor defining the true clusters
#' @param method a character vector to subset the methods plotted
#' @param groupMeth a factor defining groups of the methods provided, based on their ordination paradigms
#'
#' @return a dataframe with Silhouette, Method and
makeSilDf = function(resListRows, groupFactor, method = NULL, groupMeth = groupsMeth){
  meanSil1 = sapply(resListRows, function(x){
    colMeans(sapply(x, silhouette, clusters = groupFactor))
  })
  meanSil1df = orderDF(melt(meanSil1, value.name = "Silhouette", varnames = c("Method"))[, c("Method","Silhouette")], groupsMeth = groupMeth)

  if(!is.null(method)){
    meanSil1df = droplevels(subset(meanSil1df, meanSil1df$Method %in% method))
  }
  meanSil1df
}
