# Supplementary material for: A unified framework for unconstrained and constrained ordination of microbiome read count data
Source: PLoS One. 2019 Feb 13;14(2):e0205474. doi: 10.1371/journal.pone.0205474 (PMC6373939; doi:10.1371/journal.pone.0205474)
Supplement: S1 File — All R-code for making the graphs shown in the publication, along with the code for the simulation study. (GZ) [file pone.0205474.s002.tar.gz › pubFun/F_makepseudoFDf.R]

#' A function that prepares the dataframes for the pseudo F-ratio
#'
#' @param resListRows a list with row scores
#' @param groupFactor a grouping factor defining the true clusters
#' @param method a character vector to subset the methods plotted
#' @param groupMeth a factor defining groups of the methods provided, based on their ordination paradigms
#'
#' @return a dataframe with "DistanceRatio" and "Method" variables
makePseudoFDf = function(resListRows, groupFactor, method = NULL, groupMeth = groupsMeth){
  dist = sapply(resListRows, function(x){
    sapply(x, function(y){pseudoF(y, clusters = groupFactor)})
  })
  meanDist1df = orderDF(melt(dist, value.name = "pseudoF", varnames = c("Method"))[, c("Method","pseudoF")], groupsMeth = groupMeth)
  if(!is.null(method)){
    meanDist1df = subset(meanDist1df, meanDist1df$Method %in% method)
  }
  meanDist1df
}
