# Supplementary material for: A unified framework for unconstrained and constrained ordination of microbiome read count data
Source: PLoS One. 2019 Feb 13;14(2):e0205474. doi: 10.1371/journal.pone.0205474 (PMC6373939; doi:10.1371/journal.pone.0205474)
Supplement: S1 File — All R-code for making the graphs shown in the publication, along with the code for the simulation study. (GZ) [file pone.0205474.s002.tar.gz › pubFun/F_extractRows.R]

#' A function to extract the row vectors multiplied by importance elements
#'
#' @param x a list of biplot solutions
#'
#' @return a list of corresponding row scores, matrices of n-by-k
extractRows = function(x){
  tmpList = with(x, list(
    RCM = if(!class(RCM)=="RCM") array(NA, dim = c(nrow(RCM$X),3)) else RCM$rMat %*% diag(RCM$psis),
    CApearson = CA$u %*% diag(CA$d),
    CAcontRat = diag(1/sqrt(rowSums(RCM$X))) %*% CA$u %*% diag(CA$d),
    CAchisq  = diag(1/sqrt(rowSums(RCM$X))) %*% CA$u %*% diag(CA$d),
    DCA = DCA$rproj,
    PCA = PCA$CA$u %*% diag(PCA$CA$eig),
    CoDa = CoDa$rowScores,
    BC = BC$vectors %*% diag(BC$values$Eigenvalues[seq_len(ncol(BC$vectors))]),
    JSD = JSD$vectors %*% diag(JSD$values$Eigenvalues[seq_len(ncol(JSD$vectors))]),
    BCrare = BCrare$vectors %*% diag(BCrare$values$Eigenvalues[seq_len(ncol(BCrare$vectors))]),
    BCrel = BCrel$vectors %*% diag(BCrel$values$Eigenvalues[seq_len(ncol(BCrel$vectors))]),
    BClog = BClog$vectors %*% diag(BClog$values$Eigenvalues[seq_len(ncol(BClog$vectors))]),
    BCrelNMDS = BCrelNMDS$points,
    UniFrac = if(is.null(UniFrac)) NULL else UniFrac$vectors %*% diag(UniFrac$values$Eigenvalues[seq_len(ncol(UniFrac$vectors))]),
    wUniFrac = if(is.null(wUniFrac)) NULL else wUniFrac$vectors %*% diag(wUniFrac$values$Eigenvalues[seq_len(ncol(wUniFrac$vectors))]),
    DPCOA = if(is.null(DPCOA)) NULL else as.matrix(DPCOA$li),
    Hellinger = diag(sqrt(1/rowSums(RCM$X))) %*% Hellinger$u %*% diag(Hellinger$d),
    tsne = tsne,
    gllvm = if(is.null(gllvm$row) || class(gllvm)=="try-error") array(NA, dim = c(nrow(RCM$X),3)) else gllvm$row,
    gomms = if(is.null(gomms) || class(gomms)=="try-error") array(NA, dim = c(nrow(RCM$X),3)) else gomms
  ))
  tmpList = tmpList[!sapply(tmpList, is.null)]
  lapply(tmpList, function(y){
    colnames(y) = NULL;
    rownames(y) = rownames(x$RCM$X);y
  })
}
