# Supplementary material for: A unified framework for unconstrained and constrained ordination of microbiome read count data
Source: PLoS One. 2019 Feb 13;14(2):e0205474. doi: 10.1371/journal.pone.0205474 (PMC6373939; doi:10.1371/journal.pone.0205474)
Supplement: S1 File — All R-code for making the graphs shown in the publication, along with the code for the simulation study. (GZ) [file pone.0205474.s002.tar.gz › RCMcode.R]

## ----check-install-load-packages, warning=FALSE, message=FALSE, echo=FALSE----
# The required package list:
reqpkg <- c("phyloseq", "ggplot2", "parallel", "RCM", "reshape2", "tsne", "dirmult", "grid", "SpiecEasi", "HMP", "ape", "cluster") # "VGAM", "MASS" 
for(i in reqpkg)
{
  library(i, quietly=TRUE, verbose=FALSE, warn.conflicts=FALSE, character.only=TRUE)
} 
par(mar = c(4,7,4,4))
palStore = palette()
funFilesPub = dir(file.path(figPath,"pubFun"))
for (i in funFilesPub) {source(file.path(figPath,"pubFun",i))};rm(i)
Files = c("physeqListV13.RData", "AGphylo.RData", "zellerData.RData", "covList.RData", "HumMicePhy.RData", "Kostic.RData", "CMETdata.RData")
for(f in Files){
  load(file.path(rootDir,"Files",f))
}
levelsMeth = c("CApearson","CAcontRat","CAchisq","DCA", "Hellinger","BC","BCrare", "BCrel","BClog", "BCrelNMDS", "JSD","UniFrac","wUniFrac", "DPCOA", "CoDa","RCM","tsne", "gomms", "Control")
labelsMeth = c("CApearson","CAcontRat","CAchisq","DCA","Hellinger","Bray-Curtis-Abs","Bray-Curtis-Rare","Bray-Curtis","Bray-Curtis-Log", "Bray-Curtis NMDS", "JSD","UniFrac","weighted UniFrac","DPCOA", "CoDa","RCM","t-SNE","gomms", "Control")
groupsMeth = factor(c("Independence","Independence","Independence","Independence","Independence","Distance","Distance","Distance","Distance","Distance","Distance","Distance","Distance","Distance", "CoDa","RCM","t-SNE","gomms"), levels = c("Independence", "Distance","CoDa","RCM","t-SNE", "gomms"), ordered = TRUE) 
names(groupsMeth) = grep(levelsMeth, value  = TRUE, pattern ="Control", invert = TRUE)
factorMeth = factor(levelsMeth, levels = levelsMeth, labels = labelsMeth)
borderCol = "black"
#Create separate folders for simulation results and publication graphs
if(!dir.exists("RCMsim")){dir.create("RCMsim")}
if(!dir.exists(paste0(figPath,"Figures"))){dir.create(paste0(figPath,"Figures"))}
cbPalette <- c("#E69F00", "#56B4E9", "#009E73", "#0072B2", "#D55E00", "#CC79A7","#000000")
taxColor = "royalblue1"

## ----library size estimates, fig.show = "hold", echo = FALSE, fig.cap = "Scatterplots on the log-scale of row sums (library sizes)  versus maximum likelihood estimates of sequencing depth for the Kostic dataset \\label{supfig:libSizes}.", fig.width = 5, fig.height = 4----
if(!file.exists(file = "kosticUnconstr.RData")){
  kosticRCM = RCM(kostic, k = 3)
  save(kosticRCM,  file = "kosticUnconstr.RData")
} else {load(file = "kosticUnconstr.RData")}
par(mar = c(4 , 9, 4, 4), cex.main = 0.9, cex.lab = 0.9)
libSizes = rowSums(kosticRCM$X)
abunds = colSums(kosticRCM$X)/sum(kosticRCM$X)
plot(log = "xy",libSizes, kosticRCM$libSizes, ylab = "log(Maximum likelihood estimates \nof sequencing depths)", xlab = "log(Library sizes)", main = paste("Pearson correlation on log-scale: ",round(cor(log(libSizes), log(kosticRCM$libSizes)),3))); abline(0,1)

## ----Abundances estimates, fig.show = "hold", echo = FALSE, fig.cap = "Scatterplots on the log-scale of column sums (marginal taxon abundances) versus maximum likelihood estimates of abundance respectively for the Kostic dataset. \\label{supfig:abunds}", fig.width = 5, fig.height = 4----
par(mar = c(4 , 9, 4, 4), cex.main = 0.9, cex.lab = 0.9)
plot(abunds, kosticRCM$abunds, ylab = "log(Maximum likelihood estimates \nof taxon abundances)", xlab = "log(Marginal taxon abundances)", log = "xy", main = paste("Pearson correlation on log-scale: ", round(cor(log(abunds), log(kosticRCM$abunds)),3))); abline(0,1)

## ----RC(M) merged, echo = FALSE------------------------------------------
if(!file.exists(file = "HMPmergedRCM.RData")){
HMPmerged = Reduce(physeqListV13, f = merge_phyloseq)
HMPmergedRCM = RCM(HMPmerged, k = 3)
svae(HMPmergedRCM, file = "HMPmergedRCM.RData")
} else {load(file = "HMPmergedRCM.RData")}

## ----RC(M)_on AGP and HMP datasets---------------------------------------
realNames = c("AGP", "Hard.palate", "Buccal.mucosa", "Anterior.nares", "Left.Antecubital.fossa", "Posterior.fornix",  "Mid.vagina", "Left.Retroauricular.crease", "Vaginal.introitus", "Stool", "Hard.palate")
if(!file.exists(file = "resListRCMagphmp.RData")){
resListRCM = lapply(c(AGphylo, physeqListV13[realNames[-1]]),RCM, k = 3)
names(resListRCM) = realNames
save(resListRCM, file = "resListRCMagphmp.RData")
} else {load(file = "resListRCMagphmp.RData")}

SClevels  = unique(c(unlist(sapply(physeqListV13, function(x){
  levels(get_variable("RUNCENTER",physeq=x))
}))))
#Give similar colours for the same sequencing center
cols = c("cadetblue","cyan", "darkblue","blue","magenta","orange","yellow","brown","black",  "grey80","grey70","pink") 
palette(cols)

## ----HMPplot, fig.cap="Biplot of the RC(M) ordination of the Anterior nares dataset of the HMP. Colours indicate sequencing center. Sequencing center clearly affects the obtained microbiome compositions. \\label{supfig:samHMP}"----
plot(resListRCM[["Anterior.nares"]], samColour ="RUNCENTER", colLegend = "Sequencing center", samSize = 2.5, taxLabSize = 3)

## ----HMP filter out variable effect, fig.cap="Biplot of the RC(M) ordination of the HMP Anterior nares dataset after conditioning on main sequencing center (Washington University genome center (WUGC), J. Craig Venter Institute (JCVI), Baylor College of Medicine (BCM) and Broad Institute (BI)). Colours indicate sequencing center. The effect of sequencing center has been largely filtered out. \\label{supfig:samHMPfilt}"----
if(!file.exists(file="filtResHMP.RData")){
  K=2
nleqslv.control = list()
#Group the runcenters together

RCMhmpFilt = lapply(physeqListV13, function(x){
  runcenters = data.frame(sample_data(x))[ "RUNCENTER"]
runcenters[["RUNCENTER"]][runcenters[["RUNCENTER"]] %in% c("BCM","BI,BCM","BCM,BI","BCM,WUGC", "BCM,JCVI")] = "BCM"
runcenters[["RUNCENTER"]][runcenters[["RUNCENTER"]] %in% c("JCVI","JCVI,BI","JCVI,WUGC")] = "JCVI"
runcenters[["RUNCENTER"]][runcenters[["RUNCENTER"]] %in% c("WUGC,JCVI","WUGC","WUGC,BCM")] = "WUGC"
sample_data(x) = data.frame(sample_data(x) ,RUNCENTER2 = runcenters[[1]])
x})
filtRes = lapply(RCMhmpFilt, function(x){
  RCM(x, distribution="NB", k = K, nleqslv.control= nleqslv.control, maxItOut=5e3, prevCutOff=0.01, colWeights="marginal", rowWeights = "uniform", marginEst = "MLE", round=TRUE, confounders = "RUNCENTER2")
  })
save(filtRes, file="filtResHMP.RData")
} else {load(file="filtResHMP.RData")}

plot(filtRes[["Anterior.nares"]], samColour ="RUNCENTER", colLegend = "Sequencing center", samSize = 2.5, taxLabSize = 3)

## ----AGPplots, fig.cap="Biplot of the RC(M) ordination of the American gut dataset. As expected the dataset is very noisy and we do not find a clear signal. \\label{supfig:samAGP}"----
plot(resListRCM[["AGP"]])

## ----TurnbaughBMice------------------------------------------------------
if(!file.exists("turnMiceRCM.RData")){
HumMiceRCM = RCM(HumMicePhy, k=3)
HumMiceRCMlin = RCM(HumMicePhy, k=3, covariates = c("Diet","Generation_p","TimeSinceStart"))
save(HumMiceRCM, file = "turnMiceRCM.RData")
} else {load("turnMiceRCM.RData")}

## ----TurnbaughBMicePlot, fig.cap = "RC(M) biplot of Turnbaugh data. This dataset appears to have a very strong signal, we can distinguish at least two clusters. The separation in the first dimension is clearly an effect of Diet, the second dimension seems to be dominated by the date of collection \\label{supfig:HumMiceCol}"----
plot(HumMiceRCM, samColour = "TimeSinceStart", samShape = "Diet", colLegend = "Days since \nfirst collection", labSize = 3)

## ----zellerRC(M), include = FALSE----------------------------------------
zellers = c("zellerMeta","zeller16S")
if(!file.exists("zellerSphyRCM.RData")){
zellerSphyRCM = RCM(zellerSphy, k=3, round = TRUE)
save(zellerSphyRCM, file="zellerSphyRCM.RData")
} else {load("zellerSphyRCM.RData")}

if(!file.exists("zellerMphyRCM.RData")){
zellerMphyRCM = RCM(zellerMphy, k=3, round = TRUE, prevCutOff = 0.05, minFraction = 0.15) # Less than one minute! More trimming needed here
save(zellerMphyRCM, file="zellerMphyRCM.RData")
} else {load("zellerMphyRCM.RData")}
zellerRCM  =list(zellerMphyRCM, zellerSphyRCM)
names(zellerRCM) = zellers

## ----plotZellerSphyDiagnosis, fig.cap="Biplot of the RC(M) ordination of the 16S Zeller data. We see some gradient in function of cancer diagnosis, but there is still a lot of remaining variability. These is consistent with the findings of the authors \\cite{Zeller2014}. \\label{supfig:samZeller16S}"----
plot(zellerSphyRCM, samColour = "Diagnosis", samShape = "Country")

## ----plotZellerMphy, fig.cap = "Biplot of the RC(M) ordination of the metagenomics Zeller data. No clear gradient related to the diagnosis is visible. \\label{supfig:samZellerMGS}"----
plot(zellerMphyRCM, samColour = "Diagnosis", samShape = "Country")

## ----zellerConstrainedRCMfit---------------------------------------------
if(!file.exists("zellerSphyRCMconstr.RData")){
zellerSphyRCMconstrLin = RCM(zellerSphy, k=2, round = TRUE, covariates = c("Age","Gender","BMI","Country", "Diagnosis"), responseFun = "linear") # Use smallest possible cndtol!
zellerSphyRCMconstrQuad = RCM(zellerSphy, k=2, round = TRUE, covariates = c("Age","Gender","BMI","Country", "Diagnosis"), responseFun = "quadratic")
zellerSphyRCMconstrNonParam = RCM(zellerSphy, k=2, round = TRUE, covariates = c("Age","Gender","BMI","Country", "Diagnosis"), responseFun = "nonparametric")
save(zellerSphyRCMconstrLin, zellerSphyRCMconstrQuad, zellerSphyRCMconstrNonParam, file="zellerSphyRCMconstr.RData")
} else {load("zellerSphyRCMconstr.RData")}

if(!file.exists("zellerMphyRCMconstr.RData")){
zellerMphyRCMconstrLin = RCM(zellerMphy, k=2, round = TRUE, covariates = c("Age","Gender","BMI","Country", "Diagnosis"), responseFun = "linear") # Use smallest possible cndtol!
zellerMphyRCMconstrQuad = RCM(zellerMphy, k=2, round = TRUE, covariates = c("Age","Gender","BMI","Country", "Diagnosis"), responseFun = "quadratic")
zellerMphyRCMconstrNonParam = RCM(zellerMphy, k=2, round = TRUE, covariates = c("Age","Gender","BMI","Country", "Diagnosis"), responseFun = "nonparametric")
save(zellerMphyRCMconstrLin, zellerMphyRCMconstrQuad, zellerMphyRCMconstrNonParam, file="zellerMphyRCMconstr.RData")
} else {load("zellerMphyRCMconstr.RData")}

## ----ZellerConstrainedRCMTriplot, fig.cap="Triplot of constrained RC(M) analysis on 16S Zeller data with linear response functions. Cancer diagnosis and country appear to be the most important variables. The fact that this signal is much less clear in the unconstrained analysis suggests that the dataset contains a lot of variability that cannot be explained by the recorded variables. This can be e.g. measurement error or interpersonal variability. \\label{supfig:triZellerDiagnosis}"----
plot(zellerSphyRCMconstrLin, samColour = "Diagnosis", samShape = "Country")

## ----ZellerConstrainedBiplotNonParam, eval = TRUE, fig.cap="Triplot of constrained RC(M) analysis on 16S Zeller data with non-parametric response functions. The environmental gradient with non-parametric response functions is similar as to the linear case, only age is more important according to this model. Also the 'healthy' and 'small adenoma' cancer diagnosis groups are better separated than in the linear case. The non-parametric approach allows us to study the shape of the response function in more detail in with less prejudice. \\label{supfig:triZellerDiagnosisNP}"----
plot(zellerSphyRCMconstrNonParam, samColour = "Diagnosis", samShape = "Country")

## ----ZellerConstrainedResp, fig.cap="Non-parametric response functions of constrained RC(M) analysis on 16S Zeller data. The x-axis shows the values of the environmental gradient in the first dimension, with the observed values of this gradient shown as dashes below. The size of the dashes indicate the cancer diagnosis. The black labels show the contribution of the different variables to the gradient. It is clear that cancer diagnosis is a crucial variable for this gradient. The y-axis depicts the value of the response function, with the dashed line at 0 representing the homogeneity model. The coloured lines show the value of the taxon response function along the gradient. Only the 8 most strongly reacting taxa are shown. We can distinguish three different types of response functions among the 8 most responsive taxa: One group of taxa with decreasing abundance along the gradient, one group with increasing abundance and the _Neisseria_ species has a unimodal response function that rises and drops along the gradient. This illustrates the power of this non-parametric approach to response function modelling, as we can unravel the different ways that the taxa respond to the gradient. \\label{supfig:ZellerNPrespFun}"----
plotRespFun(zellerSphyRCMconstrNonParam, samSize = "Diagnosis")

## ----ZellerConstrainedBiplotMGS, fig.cap="Triplot of constrained RC(M) analysis on metagenomic Zeller data with linear response functions. Cancer diagnosis and country appear to be the most important variables. The results from metagenome sequencing are very different from those from 16S rRNA sequencing. Country still plays an important role in the ordination, but the different diagnosis groups are not separated as clearly anymore. Some mOTU seems completely out of touch with the rest. \\label{supfig:triZellerMGDiagnosis}"----
plot(zellerMphyRCMconstrLin, samColour = "Diagnosis", samShape = "Country", xInd = 2.5)

## ----ZellerConstrainedBiplotDev,  fig.cap="Taxon plot of constrained RC(M) analysis on metagenomic Zeller data with linear response functions, with taxa coloured by deviances. The outlying taxon does not have an exceptional high deviance, suggesting that it may be a true outlier. Still it is definitely worth further investigation. \\label{supfig:taxZellerMGSDiagnosis}"----
plot(zellerMphyRCMconstrLin, plotType = "species", taxCol = "Deviance", taxDots = TRUE, square = FALSE, arrowSize = 0)

## ----ZellerConstrainedBiplotNonParamMGS,  eval = TRUE, fig.cap="Triplot of constrained RC(M) analysis on metagenomic Zeller data with non-parametric response functions. The ordination with non-parametric response functions is very similar to the one for the 16S data, in terms of sample ordination. \\label{supfig:triZellerMGSDiagnosisNP}"----
plot(zellerMphyRCMconstrNonParam, samColour = "Diagnosis", samShape = "Country")

## ----ZellerConstrainedRespMGS,  eval = FALSE, fig.cap="Non-parametric response functions of constrained RC(M) analysis on metagenomic Zeller data. Only the 8 most strongly reacting taxa are shown. The outlier from the linear case (motu_linkage_group_295) is also among them. The non-parametric response functions also have different shapes for the metagenomics samples: unimodal, monotonic, or with even more complex shapes. \\label{supfig:ZellerNPrespFunMG}"----
## plotRespFun(zellerMphyRCMconstrNonParam, yLocVar = -4, yLocSam = -7)

## ----plotDevZeller, fig.cap ="\\label{fig:plotDevZeller} Constrained ordination plot of the Zeller data with linear response functions. Samples are coloured by mean deviance. There are no samples with exceptionally high deviances, nor any clusters of these samples. Still the samples with the highest deviance may deserve closer scrutiny."----
plot(zellerSphyRCMconstrLin,samColour = "Deviance", samSize = 2, contCol = c("orange","blue"), samShape = "Diagnosis", alpha = FALSE, taxLabSize = 3, varLabSize = 3, taxNum = 6, taxColSingle = taxColor, axisTitleSize = 10, axisLabSize = 8, legendTitleSize = 10, legendLabSize = 10, xInd = 3)#+ theme(legend.position = "top", legend.box = "vertical", legend.key.width = unit(0.5, "cm"))

## ----inflObs,  fig.cap = "\\label{fig:plotInflZeller} Constrained ordination plot of the Zeller data with linear response functions. Samples are coloured by influence on the estimation of the age parameter in the first dimension. As expected, samples from old people (on top) and young people (bottom) have the strongest influence on the estimation of this parameter, although no single sample has an extremely high influence."----
plot(zellerSphyRCMconstrLin, alpha = FALSE, axisTitleSize = 12, axisLabSize = 12, legendTitleSize = 10, legendLabSize = 9, samColour = "Age", Influence = TRUE, samShape = "Diagnosis", samSize = 2.25, taxLabSize = 3, varLabSize = 3, contCol = c("orange","blue"), taxNum = 6, taxColSingle = taxColor, colLegend = "Influence on\n Age parameter\n in dimension 1", xInd = 4)

## ----residualPlots,  fig.cap = "\\label{fig:devResZeller} Deviance residuals of the RC(2) ordination of the Zeller data for Fusobacteruim gonidiaformans in function of the environmental score in the first dimension. For this taxon there is a clear trend of more large values and an overall decrease in the size of the residuals with increasing environmental score. The linearity assumption may not be valid for this taxon in this dimension, and results of the ordination should be interpreted with caution."----
residualPlot(zellerSphyRCMconstrLin, whichTaxa ="response", axisTitleSize = 12, axisLabSize = 12, legendTitleSize = 10, legendLabSize = 9, taxTitle = FALSE, numTaxa = 1, samShape = "Diagnosis", samColour = "Country")#+ theme(legend.position = "top", legend.box = "vertical", plot.margin = unit(c(0.1,0.3,0.1,0.1), "cm"))

## ----KosticRCMfit--------------------------------------------------------
kostVars = c("NECROSIS_PERCENT_CONT","AGE_CONT","NORMAL_EQUIVALENT_PERCENT_CONT", "FIBROBLAST_AND_VESSEL_PERCENT_CONT", "TREATMENT",  "CEA_CONT", "SEX", "COUNTRY", "CHEMOTHERAPY_POOLED",  "HISTOLOGIC_GRADE", "TUMOR_PERCENT_CONT", "RADIATION_THERAPY_POOLED", "INFLAMMATION_PERCENT_CONT", "PC3")
if(!file.exists("kosticRCM.RData")){
sample_data(kostic) = within(sample_data(kostic),{
  RADIATION_THERAPY_POOLED = RADIATION_THERAPY
  RADIATION_THERAPY_POOLED[RADIATION_THERAPY_POOLED=="None"] = "No"
  RADIATION_THERAPY_POOLED = droplevels(RADIATION_THERAPY_POOLED)
  
  CHEMOTHERAPY_POOLED = CHEMOTHERAPY
  CHEMOTHERAPY_POOLED[CHEMOTHERAPY_POOLED=="None"] = "No"
  CHEMOTHERAPY_POOLED = droplevels(CHEMOTHERAPY_POOLED) 
  
  NECROSIS_PERCENT_CONT = NECROSIS_PERCENT
  NECROSIS_PERCENT_CONT[NECROSIS_PERCENT_CONT=="None"] = 0
  NECROSIS_PERCENT_CONT = as.numeric(as.character(NECROSIS_PERCENT_CONT))
  
  TUMOR_PERCENT_CONT = TUMOR_PERCENT
  TUMOR_PERCENT_CONT[TUMOR_PERCENT_CONT=="None"] = 0
  TUMOR_PERCENT_CONT = as.numeric(as.character(TUMOR_PERCENT_CONT))
  
  NORMAL_EQUIVALENT_PERCENT_CONT = NORMAL_EQUIVALENT_PERCENT
  NORMAL_EQUIVALENT_PERCENT_CONT[NORMAL_EQUIVALENT_PERCENT_CONT=="None"] = 0
  NORMAL_EQUIVALENT_PERCENT_CONT = as.numeric(as.character(NORMAL_EQUIVALENT_PERCENT_CONT))
  
  CEA_CONT = factor(CEA, levels = c(0, levels(CEA)))
  CEA_CONT[CEA_CONT=="None"] = 0
  CEA_CONT = as.numeric(as.character(CEA_CONT))
  
  INFLAMMATION_PERCENT_CONT = factor(INFLAMMATION_PERCENT, levels = c(0, levels(INFLAMMATION_PERCENT)))
  INFLAMMATION_PERCENT_CONT[INFLAMMATION_PERCENT_CONT=="None"] = 0
  INFLAMMATION_PERCENT_CONT = as.numeric(as.character(INFLAMMATION_PERCENT_CONT))
  
  FIBROBLAST_AND_VESSEL_PERCENT_CONT = factor(FIBROBLAST_AND_VESSEL_PERCENT, levels = c(0, levels(FIBROBLAST_AND_VESSEL_PERCENT)))
  FIBROBLAST_AND_VESSEL_PERCENT_CONT[FIBROBLAST_AND_VESSEL_PERCENT_CONT=="None"] = 0
  FIBROBLAST_AND_VESSEL_PERCENT_CONT = as.numeric(as.character(FIBROBLAST_AND_VESSEL_PERCENT_CONT))
  
  AGE_CONT = as.character(AGE)
  AGE_CONT[AGE_CONT=="None"] = mean(as.numeric(AGE_CONT[AGE_CONT!="None"]))
  AGE_CONT = as.numeric(AGE_CONT)
})
kosticRCM = RCM(kostic, k = 3)
kosticRCMlin = RCM(kostic, k = 3, covariates = kostVars, responseFun = "linear")
 kosticRCMnp = RCM(kostic, k = 3, covariates = kostVars, responseFun = "nonparametric")
save(kosticRCM, kosticRCMlin, kosticRCMnp, file = "kosticRCM.RData")
} else {load("kosticRCM.RData")}

## ----KosticPlots, fig.cap="Unconstrained RC(M) biplot of Kostic data. Country, chemotherapy and radiotherapy seem to be related to microbiome composition from the unconstrained analysis. \\label{supfig:Kostic}"----
plot(kosticRCM, samColour = "COUNTRY", samShape = "TREATMENT")

## ----KosticPlotsConstrained, fig.cap="Constrained RC(M) triplot with linear response functions of Kostic data. In constrained RC(M), country of data collection and cancer status are clearly the main drivers of the ordination. This is surprising since in the unconstrained ordination the role of cancer status was lost in the noise. \\label{supfig:KosticLin}"----
plot(kosticRCMlin, samColour = "COUNTRY", samShape = "TREATMENT", samLegend = "Cancer status", colLegend = "Country", varNum = 8) + theme(legend.position = "top", legend.box = "vertical")

## ----KosticPlotsConstrainedNP, fig.cap="Constrained RC(M) triplot with non-parametric response functions of Kostic data. Tumor percent stands out as an important variable \\label{supfig:KosticNP}"----
plot(kosticRCMnp, samColour = "COUNTRY", samShape = "TREATMENT", samLegend = "Cancer status", colLegend = "Country", varNum = 8) + theme(legend.position = "top", legend.box = "vertical")

## ----KosticPlotsConstrainedNPRespFunction, fig.cap="Non-parametric response functions of the constrained RC(M) triplot of Kostic data.  The plot is largely dominated by one taxon with a very strong response \\label{supfig:KosticNPresp}"----
plotRespFun(kosticRCMnp, samSize = "TREATMENT", samLegend = "Cancer status")

## ----KosticPlotsConstrainedNPRespFunctionCS, fig.cap="Non-parametric response functions on the count scale of the constrained RC(M) triplot of Kostic data.  \\label{supfig:KosticNPrespCount}"----
plotRespFun(kosticRCMnp, samSize = "TREATMENT", samLegend = "Cancer status", type = "response", logTransformYAxis = TRUE, yLocVar  = 1e-6)

## ----analysCMETRCM-------------------------------------------------------
if(!file.exists(file = "CMETRCM.RData")){
  CMETRCM = RCM(CMETwater, k = 3, prevCutOff = 0.05)
  envVarsCMET = c("ph","temp","Conductivity","cellDensity", "Reactor.phase", "Reactor.cycle")
  CMETRCMlin = RCM(CMETwater, k = 3, responseFun = "linear", covariates = envVarsCMET, prevCutOff = 0.05)
  CMETRCMquad = RCM(CMETwater, k = 3, responseFun = "quadratic", covariates = envVarsCMET, prevCutOff = 0.05)
  CMETRCMnonParam= RCM(CMETwater, k = 3, responseFun = "nonparametric", covariates = envVarsCMET, prevCutOff = 0.05)
  #Condition on time variable
  CMETRCMcond = RCM(CMETwater, k = 3, prevCutOff = 0.05, confounders = "Timepoint")
  save(CMETRCM, CMETRCMlin, CMETRCMnonParam, CMETRCMcond, file = "CMETRCM.RData")
} else {load(file = "CMETRCM.RData")}

## ----plotCMET, fig.cap = "RC(M) biplot of the Props data. The first dimension mainly tracks the change of the cooling water throughout the different phases. There is a certain arch effect visible, which may indicate samples from the start up and shutdown are somewhat similar. \\label{supfig:Props}"----
plot(CMETRCM, samColour = "Reactor.phase", samShape = "Reactor.cycle", taxNum = 6)

## ----plotCMETlinearResponseFunction, fig.cap = "Constrained RC(M) triplot with linear response functions of the Props data. The constrained analysis confirms phase as being an important driver of sample variability. Also cycle turns out to be an important variable. Also, the most important taxa are seen to react to the gradient dominated by reactor cycle. There is quite some variability in response functions between the taxa. \\label{supfig:PropsConstr}"----
plot(CMETRCMlin, samColour = "Reactor.phase", samShape = "Reactor.cycle")

## ----plotCMETnonparametricResponseFunction, fig.cap = "Constrained RC(M) biplot with non-parametric response functions of the Props data. The constrained RC(M) with non-parametric response functions confirms the dominant role of reactor cycle and phase in shaping the ordination, although it allots more weight to pH as sample-specific variable. The samples clearly fall apart into two groups, which are well explained by reactor phase. \\label{supfig:PropsConstrNP}"----
plot(CMETRCMnonParam, samColour = "Reactor.phase", samShape = "Reactor.cycle")

## ----plotCMETrespFun, fig.cap = "Response functions of constrained RC(M) with non-parametric response functions of the Props data. The response functions of the most strongly reacting taxa are monotonic in the first dimension, suggesting that a linear approximation may be appropriate. This demonstrates the use of non-parametric response functions as a diagnostic for the linearity assumption for linear response functions. \\label{supfig:PropsConstrNP}"----
plotRespFun(CMETRCMnonParam, samSize = "Reactor.phase")

## ----WrapUpFun, echo = FALSE, eval = TRUE--------------------------------
#A function to summarize a map into a list
wrapUpFun = function(map, name = "tmp", tag = "res"){
  filesInMap = paste0(tag,seq_len(100), ".RData")#list.files(map)
    lapply(filesInMap, function(x){
    load(file.path(map,x))
    get(name)
  })
}
# Save list
saveList = function(tag, name = "tmp", prefix = "", resMap = "resList", suffix = "RCM", wraptag = "res"){
  map = paste0(resMap, tag)
  Name = paste0(prefix,paste0("resList", tag), suffix)
  assign(Name, wrapUpFun(map, name = name, tag = wraptag))
  save(list = Name, file = paste0(Name, ".RData"))
}
sims = c(2,3,5, "Zeller","ZINB", "Phy","DM","Kostic","CMETphase","CMETcycle", "Hum")#
saveOA = function(tag, cores = 1){
  load(paste0("resList", tag, "RCM.RData"))
  RCMlist = get(paste0("resList", tag, "RCM"))
  load(paste0("resList", tag, "gomms.RData"))
  gommsList = get(paste0("resList", tag, "gomms"))
  assign(paste0("resList", tag, "OA"), addGomms(otherAnalyses(RCMlist, cores = cores), gommsList = gommsList))
  save(list = paste0("resList", tag, "OA"), file = paste0("resList", tag, "OA.RData"))
}

## ----SimulationH0, echo = FALSE------------------------------------------
par(pty="s", mar = c(8,2,4,2), cex.main = 0.9) #Make sure the biplots are square!
palStore = grep("black",palette(), value =TRUE, invert = TRUE)
palette(palStore)
if(!file.exists("MLES.RData")){
nbFits = lapply(c(AGphylo,physeqListV13[c("Mid.vagina","Stool","Tongue.dorsum")]), function(x){
  if(taxa_are_rows(x)){ x = t(x)}
  Offset = log(sample_sums(x))
 apply(otu_table(x)@.Data, 2, function(y){
    tmpY = glm.nb(y~offset(Offset))
    list(rho = exp(coef(tmpY)[1]), theta = tmpY$theta)
  })
})
rhoEsts = unlist(lapply(nbFits, function(x){lapply(x, function(y){y$rho})}))
thetaEsts = unlist(lapply(nbFits, function(x){lapply(x, function(y){y$theta})}))
save(rhoEsts, thetaEsts, file = "MLES.RData")
} else {load("MLES.RData")}
p = 1000 #Number of taxa
n = 60 #Number of samples
nPop = 4 #Number of underlying populations
nPerPop = n/nPop #Number of samples per population
reps = 100 #replicates
nDim  = 3 #Number of dimensions
#Library sizes
libSizesEst = unlist(sapply(physeqListV13, sample_sums)) #Resample
if(!file.exists(file = "RCMsim/resList0.RData")){
  if(!file.exists(file = "RCMsim/datList0.RData")){
datList0 = mclapply(mc.cores=1, integer(reps), function(i){
## Sample parameters
rhosSampled = sample(rhoEst, p)
thetasSampled = sample(thetaEst, p) #Sampled dispersions are the same in every population, this is the ideal case assumed by our method.
libSizesSampled = sample(libSizesEst, n) #Sampled libSizes
## Create dataset
meanMat = outer(libSizesSampled, rhosSampled)
dataMat = matrix(rnbinom(prod(dim(meanMat)), mu = meanMat, size = matrix(thetasSampled,n,p,byrow = TRUE)),n,p)
rownames(dataMat) = names(libSizesSampled) = seq_len(n)
colnames(dataMat) = names(rhosSampled) = names(thetasSampled) = seq_len(p)
rowID = rowSums(dataMat)>0
colID = colSums(dataMat)>0
list(dataMat = dataMat[rowID, colID], libSizesSampled = libSizesSampled[rowID], thetasSampled = thetasSampled[colID], rhosSampled = rhosSampled[colID])
})
save(datList0,  file = "RCMsim/datList0.RData")
} else {load(file = "RCMsim/datList0.RData")}

# Results
  if(!file.exists("RCMsim/resList0RCM.RData")){
RCMresList0 = mclapply(mc.cores=4, datList0, function(y){
  RCM(y$dataMat, k = nDim, distribution = "NB")
  })
save(RCMresList0, file = "RCMsim/resList0RCM.RData")
  } else {load("RCMsim/resList0RCM.RData")}
  
   #gomms
  if(!file.exists("RCMsim/resList0gomms.RData")){
gommsresList0 = mclapply(mc.cores = 3, datList0, function(y){
  gomms(y$dataMat, k = nDim)
  })
save(gommsresList0, file = "RCMsim/resList0gomms.RData")
  } else {load("RCMsim/resList0gomms.RData")}
  
  if(!file.exists("RCMsim/resList0OA.RData")){
resList0OA = addGomms(otherAnalyses(RCMresList0, cores = 1))
save(resList0OA, file = "RCMsim/resList0OA.RData")
  } else {load("RCMsim/resList0OA.RData")}
resList0Rows = lapply(resList0OA, extractRows)
resList0Cols = mapply(resList0OA, resList0Rows, FUN=extractCols, SIMPLIFY=FALSE)
CorDF0lib = makeCorDf(resList0Rows, datList0, scoreDim = "rows", groupMeth = groupsMeth)
CorDF0tax = makeCorDf(resList0Cols, datList0, scoreDim = "columns", groupMeth = groupsMeth)
CorDF0disp = makeCorDf(resList0Cols, datList0, scoreDim = "dispersions", groupMeth = groupsMeth)
rm(resList0Rows, resList0, datList0, resList0Cols);gc(verbose = FALSE)
save(CorDF0lib, CorDF0tax,CorDF0disp, file = "RCMsim/resList0.RData")
} else {load(file = "RCMsim/resList0.RData")}

## ----Starting Values,  echo = FALSE, eval=FALSE--------------------------
## startList= lapply(resList0, startFun)
## moltStart = melt(startList, value.name = "correlation")
## names(moltStart) = c("correlation", "scores","run")
## boxplot(correlation ~ scores, data = moltStart, las=2)
## abline(h=0, col ="red", lty = "dashed")
## #Squared weighing clearly gives the best results, although no fantastic correlations.

## ----SimulationH0differentLibrarySizes, echo = FALSE---------------------
groupInd = rep(1:nPop, each = nPerPop) #Group indicator, as integers
groupFactor0b = factor(groupInd, levels = 1:nPop, labels =  c("0.2", "1","5","10"), ordered = TRUE) #as factor
if(!file.exists(file = "RCMsim/resList0b.RData")){
  if(!file.exists(file = "RCMsim/datList0b.RData")){
datList0b = mclapply(mc.cores = 3, 1:reps, function(i){
## Sample parameters
rhosSampled = sample(rhoEst, p)
thetasSampled = sample(thetaEst, p) #Sampled dispersions are the same in every population, this is the ideal case assumed by our method.
libSizesSampled = sample(libSizesEst, n) #Sampled libSizes, confounded with group membership
libSizesSampled[groupInd==1] = round(libSizesSampled[groupInd==1]*0.2)
libSizesSampled[groupInd==3] = round(libSizesSampled[groupInd==3]*5)
libSizesSampled[groupInd==4] = round(libSizesSampled[groupInd==4]*10)

## Create dataset
meanMat = outer(libSizesSampled, rhosSampled)
dataMat = matrix(rnbinom(prod(dim(meanMat)), mu = meanMat, size = matrix(thetasSampled,n,p,byrow = TRUE)),n,p)
rownames(dataMat) = names(libSizesSampled) = seq_len(n)
colnames(dataMat) = names(rhosSampled) = names(thetasSampled) = seq_len(p)
rowID = rowSums(dataMat)>0
colID = colSums(dataMat)>0
list(dataMat = dataMat[rowID, colID], libSizesSampled = libSizesSampled[rowID], thetasSampled = thetasSampled[colID], rhosSampled = rhosSampled[colID])
})
save(datList0b,  file = "RCMsim/datList0b.RData")
} else {load(file = "RCMsim/datList0b.RData")}
# Results
  
if(!file.exists("RCMsim/resList0bOA.RData")){
  if(!file.exists("RCMsim/resList0bRCM.RData")){
resList0bRCM = mclapply(mc.cores=4, datList0b, function(y){
  RCM(y$dataMat, k = nDim, distribution = "NB")
  })
save(resList0bRCM, file = "RCMsim/resList0bRCM.RData")
  } else {load("RCMsim/resList0bRCM.RData")}
#gomms
  if(!file.exists("RCMsim/resList0bgomms.RData")){
gommsresList0b = mclapply(mc.cores = 3, datList0b, function(y){
  gomms(y$dataMat, k = nDim)
  })
save(gommsresList0b, file = "RCMsim/resList0bgomms.RData")
  } else {load("RCMsim/resList0bgomms.RData")}
resList0bOA = addGomms(otherAnalyses(resList0bRCM, cores = 4), gommsresList0b)
save(resList0bOA, file = "RCMsim/resList0bOA.RData")
} else {load("RCMsim/resList0bOA.RData")}
resList0bRows = lapply(resList0bOA, extractRows)
resList0bCols = mapply(resList0bOA, resList0bRows, FUN=extractCols, SIMPLIFY=FALSE)

CorDF0blib = makeCorDf(resList0bRows, datList0b, scoreDim = "rows", groupMeth = groupsMeth)
CorDF0btax = makeCorDf(resList0bCols, datList0b, scoreDim = "columns", groupMeth = groupsMeth)
CorDF0bdisp = makeCorDf(resList0bCols, datList0b, scoreDim = "dispersions", groupMeth = groupsMeth)
#We also want to see if they cluster according to library sizes
SilDF0b = makeSilDf(resList0bRows, groupFactor0b)
distDF0b = makeDistDf(resList0bRows, groupFactor0b)
pseudoDF0b = makePseudoFDf(resList0bRows, groupFactor0b)
rm(resList0bRows, resList0b, datList0b, resList0bCols);gc(verbose = FALSE)
save(CorDF0blib, CorDF0btax, CorDF0bdisp, SilDF0b, distDF0b, pseudoDF0b, file = "RCMsim/resList0b.RData")
} else {load(file = "RCMsim/resList0b.RData")}

## ----SimulationH0differentDispersions, echo = FALSE----------------------
p = 1000 #Number of taxa
n = 60 #Number of samples
nPop = 4 #Number of underlying populations
nPerPop = n/nPop #Number of samples per population
reps = 100 #replicates
nDim  = 3 #Number of dimensions

groupInd = rep(1:nPop, each = nPerPop) #Group indicator, as integers
groupFactor4 = factor(groupInd, levels = 1:nPop, labels =  paste("Population", 1:nPop), ordered = TRUE) #as factor
if(!file.exists(file = "RCMsim/resList4.RData")){
  if(!file.exists(file = "RCMsim/datList4.RData")){
datList4 = mclapply(mc.cores = 3, 1:reps, function(i){
## Sample parameters
rhosSampled = sample(rhoEst, p)
thetasSampled = sample(thetaEst, p) 
libSizesSampled = sample(libSizesEst, n) #Sampled libSizes
#Sampled dispersions differ between the population
thetaMat = matrix(thetasSampled, n, p, byrow = TRUE) * c(rep(c(0.2,0.5,1,5), each = nPerPop)) #Modify dispersions to 5 times, 2 times and 0.2 times the normal levels

## Create dataset
meanMat = outer(libSizesSampled, rhosSampled)
dataMat = matrix(rnbinom(prod(dim(meanMat)), mu = meanMat, size = thetaMat),n,p)
rownames(dataMat) = names(libSizesSampled) = seq_len(n)
colnames(dataMat) = names(rhosSampled) = names(thetasSampled) = seq_len(p)
list(dataMat = dataMat, libSizesSampled = libSizesSampled[rowID], thetasSampled = thetasSampled[colID], rhosSampled = rhosSampled[colID])})
save(datList4, groupFactor4, file = "RCMsim/datList4.RData")
} else {load(file = "RCMsim/datList4.RData")}

# Results
  if(!file.exists("RCMsim/resList4RCM.RData")){
RCMresList4 = mclapply(mc.cores=4, datList4, function(y){
  RCM(y$dataMat, k = nDim, distribution = "NB")
  })
save(RCMresList4, file = "RCMsim/resList4RCM.RData")
  } else {load("RCMsim/resList4RCM.RData")}
   #gomms
  if(!file.exists("RCMsim/resList4gomms.RData")){
gommsresList4 = mclapply(mc.cores = 3, datList4, function(y){
  gomms(y$dataMat, k = nDim)
  })
save(gommsresList4, file = "RCMsim/resList4gomms.RData")
  } else {load("RCMsim/resList4gomms.RData")}
  if(!file.exists("RCMsim/resList4OA.RData")){
resList4OA = addGomms(OAresList = otherAnalyses(RCMresList4, cores = 3), gommsList = gommsresList4)
save(resList4OA, file = "RCMsim/resList4OA.RData")
} else {load("RCMsim/resList4OA.RData")}
resList4Rows = lapply(resList4OA, extractRows)
resList4Cols = mapply(resList4OA, resList4Rows, FUN = extractCols, SIMPLIFY = FALSE)
CorDF4lib = makeCorDf(resList4Rows, datList4, scoreDim = "rows", groupMeth = groupsMeth)
CorDF4tax = makeCorDf(resList4Cols, datList4, scoreDim = "columns", groupMeth = groupsMeth)
CorDF4disp = makeCorDf(resList4Cols, datList4, scoreDim = "dispersions", groupMeth = groupsMeth)
SilDF4 = makeSilDf(resList4Rows, groupFactor4)
distDF4 = makeDistDf(resList4Rows, groupFactor4)
pseudoDF4 = makePseudoFDf(resList4Rows, groupFactor4)
rm(resList4Rows, resList4OA, datList4, resList4Cols);gc(verbose = FALSE)
save(CorDF4lib, CorDF4tax, CorDF4disp, SilDF4, distDF4, pseudoDF4, file = "RCMsim/resList4.RData")
} else {load(file = "RCMsim/resList4.RData")}

## ----SimulationH1differentDistributions, echo = FALSE--------------------
p = 1000 #Number of taxa
n = 60 #Number of samples
nPop = 4 #Number of underlying populations
nPerPop = n/nPop #Number of samples per population
reps = 100 #replicates
nDim  = 3 #Number of dimensions

groupInd = rep(1:nPop, each = nPerPop) #Group indicator, as integers
groupFactor1 = factor(groupInd, levels = 1:nPop, labels =  paste("Population", 1:nPop), ordered = TRUE) #as factor

if(!file.exists(file = "RCMsim/resList1.RData")){
  if(!file.exists(file = "RCMsim/datList1.RData")){
datList1 = mclapply(mc.cores=1, 1:reps, function(i){
## Sample parameters
rhosSampled = sapply(1:nPop, function(x){tmp=sample(rhoEst, p); tmp/sum(tmp)})[,groupInd]
thetasSampled = sample(thetaEst, p) #Sampled dispersions are the same in every population, this is the ideal case assumed by our method.
libSizesSampled = sample(libSizesEst, n) #Sampled libSizes

## Create dataset
meanMat = libSizesSampled * t(rhosSampled)
dataMat = matrix(rnbinom(prod(dim(meanMat)), mu = meanMat, size = matrix(thetasSampled,n,p, byrow = TRUE)),n,p)
rownames(dataMat) = names(libSizesSampled) = seq_len(n)
colnames(dataMat) = names(rhosSampled) = names(thetasSampled) = seq_len(p)
rowID = rowSums(dataMat)>0
colID = colSums(dataMat)>0
list(dataMat = dataMat[rowID, colID], libSizesSampled = libSizesSampled[rowID], thetasSampled = thetasSampled[colID])
})
save(datList1,groupFactor1,  file = "RCMsim/datList1.RData")
} else {load(file = "RCMsim/datList1.RData")}

# Results

  if(!file.exists("RCMsim/resList1RCM.RData")){
resList1RCM = mclapply(mc.cores = 3, datList1, function(y){
  RCM(y$dataMat, k = nDim, distribution = "NB")
  })
save(resList1RCM, file = "RCMsim/resList1RCM.RData")
  } else {load("RCMsim/resList1RCM.RData")}
 #gomms
  if(!file.exists("RCMsim/resList1gomms.RData")){
gommsresList1 = mclapply(mc.cores = 3, datList1, function(y){
  gomms(y$dataMat, k = nDim)
  })
save(gommsresList1, file = "RCMsim/resList1gomms.RData")
  } else {load("RCMsim/resList1gomms.RData")}
  
  if(!file.exists("RCMsim/resList1OA.RData")){
resList1OA = addGomms(otherAnalyses(RCMresList1, cores = 3), gommsresList1)
save(resList1OA, file = "RCMsim/resList1OA.RData")
} else {load("RCMsim/resList1OA.RData")}
resList1Rows = lapply(resList1OA, extractRows)
resList1Cols = mapply(resList1OA, resList1Rows,FUN = extractCols, SIMPLIFY = FALSE)
SilDF1 = makeSilDf(resList1Rows, groupFactor1)
CorDF1lib = makeCorDf(resList1Rows, datList1, scoreDim = "rows", groupMeth = groupsMeth)
CorDF1tax = makeCorDf(resList1Cols, datList1, scoreDim = "columns", groupMeth = groupsMeth)
CorDF1disp = makeCorDf(resList1Cols, datList1, scoreDim = "dispersions", groupMeth = groupsMeth) # FIX ME! NA's!
distDF1 = makeDistDf(resList1Rows, groupFactor1)
pseudoDF1 = makePseudoFDf(resList1Rows, groupFactor1)
save(CorDF1lib, CorDF1tax, CorDF1disp, SilDF1, distDF1, pseudoDF1, file = "RCMsim/resList1.RData")
rm(resList1Rows, resList1OA, datList1, resList1Cols);gc(verbose = FALSE)
} else {load(file = "RCMsim/resList1.RData")}

## ----SimulationH1relatedDistribution, echo = FALSE-----------------------
p = 1000 #Number of taxa
n = 60 #Number of samples
nPop = 4 #Number of underlying populations
nPerPop = n/nPop #Number of samples per population
reps = 100 #replicates
nDim  = 3 #Number of dimensions
TPR = 0.1
FC = 5

groupInd = rep(1:nPop, each = nPerPop) #Group indicator, as integers
groupFactor2 = factor(groupInd, levels = 1:nPop, labels =  paste("Population", 1:nPop), ordered = TRUE) #as factor
if(!file.exists(file = "RCMsim/resList2.RData")){
  if(!file.exists(file = "RCMsim/datList2.RData")){
datList2 = mclapply(mc.cores = 1, 1:reps, function(i){
## Sample parameters
rhosSampled0 = sample(rhoEst, p)
rhosSampled0 = rhosSampled0/sum(rhosSampled0)
#For each population, modify a fraction TPR of the abundances (compensation is not so badly needed here, we do not test individual species). Record the taxa that have been modified.
rhosIDSampled = lapply(1:nPop, function(x, rhos){
  id = sample(seq_len(p), round(TPR*p))
  rhos[id] = rhos[id]*FC
  list(rhos = rhos/sum(rhos), id = names(rhos)[id]) #renormalize
}, rhos = rhosSampled0)

rhosSampled00 = sapply(rhosIDSampled, function(x){x[["rhos"]]})
rhosSampled = rhosSampled00[,groupInd]
IDsampled = lapply(rhosIDSampled, function(x){x[["id"]]})

thetasSampled = sample(thetaEst, p) 
libSizesSampled = sample(libSizesEst, n) #Sampled libSizes

## Create dataset
meanMat = libSizesSampled * t(rhosSampled)
dataMat = matrix(rnbinom(prod(dim(meanMat)), mu = meanMat, size = matrix(thetasSampled,n,p,byrow = TRUE)),n,p)
colnames(dataMat) = rownames(rhosSampled) 
rownames(dataMat) = groupFactor2
rowID = rowSums(dataMat)>0
colID = colSums(dataMat)>0
dataMat = dataMat[rowID, colID]
list(dataMat = dataMat, libSizesSampled = libSizesSampled[rowID], thetasSampled = thetasSampled[colID], rhosSampled = rhosSampled00[colID,], IDsampled = lapply(IDsampled,function(x){x[x %in% colnames(dataMat)]}))
})
save(datList2,groupFactor2,  file = "RCMsim/datList2.RData")
} else {load(file = "RCMsim/datList2.RData")}

# Results
  if(!file.exists("RCMsim/resList2RCM.RData")){
resList2RCM = mclapply(mc.cores=4, datList2, function(y){
  RCM(y$dataMat, k = nDim, distribution = "NB")
  })
save(resList2RCM, file = "RCMsim/resList2RCM.RData")
  } else {load("RCMsim/resList2RCM.RData")}
  
   #gomms
  if(!file.exists("RCMsim/resList2gomms.RData")){
resList2gomms = mclapply(mc.cores = 3, datList2, function(y){
  gomms(y$dataMat, k = nDim)
  })
save(resList2gomms, file = "RCMsim/resList2gomms.RData")
  } else {load("RCMsim/resList2gomms.RData")}
  
  if(!file.exists("RCMsim/resList2OA.RData")){
resList2OA = addGomms(otherAnalyses(resList2RCM, cores = 3), resList2gomms)
save(resList2OA, file = "RCMsim/resList2OA.RData")
} else {load("RCMsim/resList2OA.RData")}
IDlist2 = lapply(datList2, function(x){
   x$IDsampled
   })
resList2Rows = lapply(resList2OA, extractRows)
resList2Cols = mapply(resList2OA, resList2Rows,FUN = extractCols, SIMPLIFY = FALSE)

# datList2 = lapply(RCMresList2, function(x){x$X})
SilDF2 = makeSilDf(resList2Rows, groupFactor2)
CorDF2lib = makeCorDf(resList2Rows, datList2, scoreDim = "rows", groupMeth = groupsMeth)
CorDF2tax = makeCorDf(resList2Cols, datList2, scoreDim = "columns", groupMeth = groupsMeth)
CorDF2disp = makeCorDf(resList2Cols, datList2, scoreDim = "dispersions", groupMeth = groupsMeth)
distDF2 = makeDistDf(resList2Rows, groupFactor2)
contrDF2tax = contrTaxaWrap(resList2Rows, resList2Cols, IDlist2, groupFactor2, compare = "otherTaxa")
contrDF2sam = contrTaxaWrap(resList2Rows, resList2Cols, IDlist2, groupFactor2, compare = "otherSamples")
pseudoDF2 = makePseudoFDf(resList2Rows, groupFactor2)
rm(resList2Rows, resList2OA, datList2, resList2Cols, IDlist2);gc(verbose = FALSE)
save(CorDF2lib, CorDF2tax,CorDF2disp, SilDF2, distDF2, contrDF2tax, contrDF2sam, pseudoDF2, file = "RCMsim/resList2.RData")
} else {load(file = "RCMsim/resList2.RData")}

## ----SimulationH1confoundedByLibrarySizes, echo = FALSE------------------
p = 1000 #Number of taxa
n = 60 #Number of samples
nPop = 4 #Number of underlying populations
nPerPop = n/nPop #Number of samples per population
reps = 100 #replicates
nDim  = 3 #Number of dimensions
TPR = 0.1
FC = 5

groupInd = rep(1:nPop, each = nPerPop) #Group indicator, as integers
groupFactor3 = factor(groupInd, levels = 1:nPop, labels =  paste("Population", 1:nPop), ordered = TRUE) #as factor
if(!file.exists(file = "RCMsim/resList3.RData")){
  if(!file.exists(file = "RCMsim/datList3.RData")){
datList3 = mclapply(mc.cores = 1, 1:reps, function(i){
## Sample parameters
rhosSampled0 = sample(rhoEst, p)
rhosSampled0 = rhosSampled0/sum(rhosSampled0)
#For each population, modify a fraction TPR of the abundances (compensation is not so badly needed here, we do not test individual species). Record the taxa that have been modified.
rhosIDSampled = lapply(1:nPop, function(x, rhos){
  id = sample(seq_len(p), round(TPR*p))
  rhos[id] = rhos[id]*FC
  list(rhos = rhos/sum(rhos), id = names(rhos)[id]) #renormalize
}, rhos = rhosSampled0)

rhosSampled00 = sapply(rhosIDSampled, function(x){x[["rhos"]]})
rhosSampled = rhosSampled00[,groupInd]
IDsampled = lapply(rhosIDSampled, function(x){x[["id"]]})

thetasSampled = sample(thetaEst, p) 
libSizesSampled = sample(libSizesEst, n) #Sampled libSizes, confounded with group membership
libSizesSampled[groupInd==2] = round(libSizesSampled[groupInd==2]*1.5)
libSizesSampled[groupInd==3] = round(libSizesSampled[groupInd==3]*2)
libSizesSampled[groupInd==4] = round(libSizesSampled[groupInd==4]*3)

## Create dataset
meanMat = libSizesSampled * t(rhosSampled)
dataMat = matrix(rnbinom(prod(dim(meanMat)), mu = meanMat, size = matrix(thetasSampled,n,p,byrow = TRUE)),n,p)
colnames(dataMat) = rownames(rhosSampled) 
rownames(dataMat) = groupFactor3
rowID = rowSums(dataMat)>0
colID = colSums(dataMat)>0
dataMat = dataMat[rowID, colID]
list(dataMat = dataMat, libSizesSampled = libSizesSampled[rowID], thetasSampled = thetasSampled[colID], rhosSampled = rhosSampled00[colID,], IDsampled = lapply(IDsampled,function(x){x[x %in% colnames(dataMat)]}))})
save(datList3,groupFactor3,  file = "RCMsim/datList3.RData")
} else {load(file = "RCMsim/datList3.RData")}

# Results
  if(!file.exists("RCMsim/resList3RCM.RData")){
resList3RCM = mclapply(mc.cores=4, datList3, function(y){
  RCM(y$dataMat, k = nDim, distribution = "NB")
  })
save(resList3RCM, file = "RCMsim/resList3RCM.RData")
  } else {load("RCMsim/resList3RCM.RData")}
  
#gomms
  if(!file.exists("RCMsim/resList3gomms.RData")){
resList3gomms = mclapply(mc.cores = 3, datList3, function(y){
  gomms(y$dataMat, k = nDim)
  })
save(resList3gomms, file = "RCMsim/resList3gomms.RData")
  } else {load("RCMsim/resList3gomms.RData")}
  
  if(!file.exists("RCMsim/resList3OA.RData")){
resList3OA = addGomms(otherAnalyses(resList3RCM, cores = 3), resList3gomms)
save(resList3OA, file = "RCMsim/resList3OA.RData")
} else {load("RCMsim/resList3OA.RData")}

IDlist3 = lapply(datList3, function(x){
 x$IDsampled
   })
resList3Rows = lapply(resList3OA, extractRows)
resList3Cols = mapply(resList3OA, resList3Rows,FUN = extractCols, SIMPLIFY = FALSE)

# datList3 = lapply(RCMresList3, function(x){x$X})
SilDF3 = makeSilDf(resList3Rows, groupFactor3)
CorDF3lib = makeCorDf(resList3Rows, datList3, scoreDim = "rows", groupMeth = groupsMeth)
CorDF3tax = makeCorDf(resList3Cols, datList3, scoreDim = "columns", groupMeth = groupsMeth)
CorDF3disp = makeCorDf(resList3Cols, datList3, scoreDim = "dispersions", groupMeth = groupsMeth)
distDF3 = makeDistDf(resList3Rows, groupFactor3)
contrDF3tax = contrTaxaWrap(resList3Rows, resList3Cols, IDlist3, groupFactor3, compare = "otherTaxa")
contrDF3sam = contrTaxaWrap(resList3Rows, resList3Cols, IDlist3, groupFactor3, compare = "otherSamples")
pseudoDF3 = makePseudoFDf(resList3Rows, groupFactor3)
rm(resList3Rows, resList3OA, datList3, resList3Cols);gc(verbose = FALSE)
save(CorDF3lib, CorDF3tax, CorDF3disp, SilDF3, distDF3, contrDF3sam, contrDF3tax, pseudoDF3, file = "RCMsim/resList3.RData")
} else {load(file = "RCMsim/resList3.RData")}

## ----SimulationH1orthogonallyConfoundedByLibrarySizes, echo = FALSE------
p = 1000 #Number of taxa
n = 64 #Number of samples
nPop = 4 #Number of underlying populations
nPerPop = n/nPop #Number of samples per population
reps = 100 #replicates
nDim  = 3 #Number of dimensions
TPR = 0.1
FC = 5

groupIndLib = rep(1:nPop, each = nPerPop) #Libsize Group indicator, as integers
groupFactorLib3b = factor(groupIndLib, levels = 1:nPop, labels =  paste("Population", 1:nPop), ordered = TRUE) #as factor

groupIndComp = rep(1:nPop, times = nPerPop) #Composition Group indicator, as integers
groupFactorComp3b = factor(groupIndComp, levels = 1:nPop, labels =  paste("Population", 1:nPop), ordered = TRUE) #as factor
if(!file.exists(file = "RCMsim/resList3b.RData")){
  if(!file.exists(file = "RCMsim/datList3b.RData")){
datList3b = mclapply(mc.cores = 1, 1:reps, function(i){
## Sample parameters
rhosSampled0 = sample(rhoEst, p)
rhosSampled0 = rhosSampled0/sum(rhosSampled0)
#For each population, modify a fraction TPR of the abundances (compensation is not so badly needed here, we do not test individual species). Record the taxa that have been modified.
rhosIDSampled = lapply(1:nPop, function(x, rhos){
  id = sample(seq_len(p), round(TPR*p))
  rhos[id] = rhos[id]*FC
  list(rhos = rhos/sum(rhos), id = names(rhos)[id]) #renormalize
}, rhos = rhosSampled0)

rhosSampled00 = sapply(rhosIDSampled, function(x){x[["rhos"]]})
rhosSampled = rhosSampled00[,groupIndComp]
IDsampled = lapply(rhosIDSampled, function(x){x[["id"]]})

thetasSampled = sample(thetaEst, p) 
libSizesSampled = sample(libSizesEst, n) #Sampled libSizes, confounded with group membership
libSizesSampled[groupIndLib==2] = round(libSizesSampled[groupIndLib==2]*1.5)
libSizesSampled[groupIndLib==3] = round(libSizesSampled[groupIndLib==3]*2)
libSizesSampled[groupIndLib==4] = round(libSizesSampled[groupIndLib==4]*3)

## Create dataset
meanMat = libSizesSampled * t(rhosSampled)
dataMat = matrix(rnbinom(prod(dim(meanMat)), mu = meanMat, size = matrix(thetasSampled,n,p,byrow = TRUE)),n,p)
colnames(dataMat) = rownames(rhosSampled) 
rownames(dataMat) = groupFactorComp3b 
rowID = rowSums(dataMat)>0
colID = colSums(dataMat)>0
dataMat = dataMat[rowID, colID]
list(dataMat = dataMat, libSizesSampled = libSizesSampled[rowID], thetasSampled = thetasSampled[colID], rhosSampled = rhosSampled00[colID,], IDsampled = lapply(IDsampled,function(x){x[x %in% colnames(dataMat)]}))})
save(datList3b,groupFactorComp3b, groupFactorLib3b, file = "RCMsim/datList3b.RData")
} else {load(file = "RCMsim/datList3b.RData")}

# Results
  if(!file.exists("RCMsim/resList3bRCM.RData")){
resList3bRCM = mclapply(mc.cores=4, datList3b, function(y){
  RCM(y$dataMat, k = nDim, distribution = "NB")
  })
save(resList3bRCM, file = "RCMsim/resList3bRCM.RData")
  } else {load("RCMsim/resList3bRCM.RData")}
  
#gomms
  if(!file.exists("RCMsim/resList3bgomms.RData")){
resList3bgomms = mclapply(mc.cores = 3, datList3b, function(y){
  gomms(y$dataMat, k = nDim)
  })
save(resList3bgomms, file = "RCMsim/resList3bgomms.RData")
  } else {load("RCMsim/resList3bgomms.RData")}
  
  if(!file.exists("RCMsim/resList3bOA.RData")){
resList3bOA = addGomms(otherAnalyses(resList3bRCM, cores = 3), resList3bgomms)
save(resList3bOA, file = "RCMsim/resList3bOA.RData")
} else {load("RCMsim/resList3bOA.RData")}

IDlist3b = lapply(datList3b, function(x){
 x$IDsampled
   })
resList3bRows = lapply(resList3bOA, extractRows)
resList3bCols = mapply(resList3bOA, resList3bRows,FUN = extractCols, SIMPLIFY = FALSE)

# datList3b = lapply(RCMresList3b, function(x){x$X})
SilDF3b = makeSilDf(resList3bRows, groupFactorComp3b)
SilDF3bLib = makeSilDf(resList3bRows, groupFactorLib3b)
CorDF3blib = makeCorDf(resList3bRows, datList3b, scoreDim = "rows", groupMeth = groupsMeth)
CorDF3btax = makeCorDf(resList3bCols, datList3b, scoreDim = "columns", groupMeth = groupsMeth)
CorDF3bdisp = makeCorDf(resList3bCols, datList3b, scoreDim = "dispersions", groupMeth = groupsMeth)
distDF3b = makeDistDf(resList3bRows, groupFactorComp3b)
distDF3bLib = makeDistDf(resList3bRows, groupFactorLib3b)
contrDF3btax = contrTaxaWrap(resList3bRows, resList3bCols, IDlist3b, groupFactorComp3b, compare = "otherTaxa")
pseudoDF3b = makePseudoFDf(resList3bRows, groupFactorComp3b)
pseudoDF3bLib = makePseudoFDf(resList3bRows, groupFactorLib3b)
rm(resList3bRows, resList3bOA, datList3b, resList3bCols);gc(verbose = FALSE)
save(CorDF3blib, CorDF3btax, CorDF3bdisp, SilDF3b, SilDF3bLib, distDF3b, distDF3bLib, contrDF3btax, pseudoDF3b, pseudoDF3bLib, file = "RCMsim/resList3b.RData")
} else {load(file = "RCMsim/resList3b.RData")}

## ----SimulationH1orthogonallyConfoundedByDispersions, echo = FALSE-------
p = 1000 #Number of taxa
n = 64 #Number of samples
nPop = 4 #Number of underlying populations
nPerPop = n/nPop #Number of samples per population
reps = 100 #replicates
nDim  = 3 #Number of dimensions
TPR = 0.1
FC = 5

groupIndDisp = rep(1:nPop, each = nPerPop) #Libsize Group indicator, as integers
groupFactorDisp4b = factor(groupIndDisp, levels = 1:nPop, labels =  paste("Population", 1:nPop), ordered = TRUE) #as factor

groupIndComp = rep(1:nPop, times = nPerPop) #Composition Group indicator, as integers
groupFactorComp4b = factor(groupIndComp, levels = 1:nPop, labels =  paste("Population", 1:nPop), ordered = TRUE) #as factor
if(!file.exists(file = "RCMsim/resList4b.RData")){
  if(!file.exists(file = "RCMsim/datList4b.RData")){
datList4b = mclapply(mc.cores = 1, 1:reps, function(i){
## Sample parameters
rhosSampled0 = sample(rhoEst, p)
rhosSampled0 = rhosSampled0/sum(rhosSampled0)
#For each population, modify a fraction TPR of the abundances (compensation is not so badly needed here, we do not test individual species). Record the taxa that have been modified.
rhosIDSampled = lapply(1:nPop, function(x, rhos){
  id = sample(seq_len(p), round(TPR*p))
  rhos[id] = rhos[id]*FC
  list(rhos = rhos/sum(rhos), id = names(rhos)[id]) #renormalize
}, rhos = rhosSampled0)

rhosSampled00 = sapply(rhosIDSampled, function(x){x[["rhos"]]})
rhosSampled = rhosSampled00[,groupIndComp]
IDsampled = lapply(rhosIDSampled, function(x){x[["id"]]})

libSizesSampled = sample(libSizesEst, n) #Sampled libSizes, confounded with 
thetasSampled = sample(thetaEst, p) 
#Sampled dispersions differ between the population
thetaMat = matrix(thetasSampled, n, p, byrow = TRUE) * c(rep(c(0.2,0.5,1,5), each = nPerPop)) #Modify dispersions to 5 times, 2 times and 0.2 times the normal levels

## Create dataset
meanMat = outer(libSizesSampled, rhosSampled)
dataMat = matrix(rnbinom(prod(dim(meanMat)), mu = meanMat, size = thetaMat),n,p)
colnames(dataMat) = rownames(rhosSampled) 
rownames(dataMat) = groupFactorComp4b 
rowID = rowSums(dataMat)>0
colID = colSums(dataMat)>0
dataMat = dataMat[rowID, colID]
list(dataMat = dataMat, libSizesSampled = libSizesSampled[rowID], thetasSampled = thetasSampled[colID], rhosSampled = rhosSampled00[colID,], IDsampled = lapply(IDsampled,function(x){x[x %in% colnames(dataMat)]}))})
save(datList4b,groupFactorComp4b, groupFactorDisp4b, file = "RCMsim/datList4b.RData")
} else {load(file = "RCMsim/datList4b.RData")}

# Results
  if(!file.exists("RCMsim/resList4bRCM.RData")){
resList4bRCM = mclapply(mc.cores=4, datList4b, function(y){
  RCM(y$dataMat, k = nDim, distribution = "NB")
  })
save(resList4bRCM, file = "RCMsim/resList4bRCM.RData")
  } else {load("RCMsim/resList4bRCM.RData")}
  
#gomms
  if(!file.exists("RCMsim/resList4bgomms.RData")){
resList4bgomms = mclapply(mc.cores = 3, datList4b, function(y){
  gomms(y$dataMat, k = nDim)
  })
save(resList4bgomms, file = "RCMsim/resList4bgomms.RData")
  } else {load("RCMsim/resList4bgomms.RData")}
  
  if(!file.exists("RCMsim/resList4bOA.RData")){
resList4bOA = addGomms(otherAnalyses(resList4bRCM, cores = 3), resList4bgomms)
save(resList4bOA, file = "RCMsim/resList4bOA.RData")
} else {load("RCMsim/resList4bOA.RData")}

IDlist4b = lapply(datList4b, function(x){
 x$IDsampled
   })
resList4bRows = lapply(resList4bOA, extractRows)
resList4bCols = mapply(resList4bOA, resList4bRows,FUN = extractCols, SIMPLIFY = FALSE)

# datList4b = lapply(RCMresList4b, function(x){x$X})
SilDF4b = makeSilDf(resList4bRows, groupFactorComp4b)
SilDF4bDisp = makeSilDf(resList4bRows, groupFactorDisp4b)
CorDF4blib = makeCorDf(resList4bRows, datList4b, scoreDim = "rows", groupMeth = groupsMeth)
CorDF4btax = makeCorDf(resList4bCols, datList4b, scoreDim = "columns", groupMeth = groupsMeth)
CorDF4bdisp = makeCorDf(resList4bCols, datList4b, scoreDim = "dispersions", groupMeth = groupsMeth)
distDF4b = makeDistDf(resList4bRows, groupFactorComp4b)
distDF4bDisp = makeDistDf(resList4bRows, groupFactorDisp4b)
contrDF4btax = contrTaxaWrap(resList4bRows, resList4bCols, IDlist4b, groupFactorComp4b, compare = "otherTaxa")
pseudoDF4b = makePseudoFDf(resList4bRows, groupFactorComp4b)
pseudoDF4bDisp = makePseudoFDf(resList4bRows, groupFactorDisp4b)
rm(resList4bRows, resList4bOA, datList4b, resList4bCols);gc(verbose = FALSE)
save(CorDF4blib, CorDF4btax, CorDF4bdisp, SilDF4b, SilDF4bDisp, distDF4b, distDF4bDisp, contrDF4btax, pseudoDF4b, pseudoDF4bDisp, file = "RCMsim/resList4b.RData")
} else {load(file = "RCMsim/resList4b.RData")}

## ----SimulationH1correlatedTaxa, echo = FALSE----------------------------
p = 1000 #Number of taxa
n = 60 #Number of samples
nPop = 4 #Number of underlying populations
nPerPop = n/nPop #Number of samples per population
reps = 100 #replicates
nDim  = 3 #Number of dimensions
TPR = 0.1
FC = 5

groupInd = rep(1:nPop, each = nPerPop) #Group indicator, as integers
groupFactor5 = factor(groupInd, levels = 1:nPop, labels =  paste("Population", 1:nPop), ordered = TRUE) #as factor
if(!file.exists(file = "RCMsim/resList5.RData")){
  if(!file.exists(file = "RCMsim/datList5.RData")){
datList5 = mclapply(mc.cores = 1, 1:reps, function(i){
## Sample parameters
rhosSampled0 = sample(rhoEst, p)
rhosSampled0 = rhosSampled0/sum(rhosSampled0)
#For each population, modify a fraction TPR of the abundances (compensation is not so badly needed here, we do not test individual species). Record the taxa that have been modified.
rhosIDSampled = lapply(1:nPop, function(x, rhos){
  id = sample(seq_len(p), round(TPR*p))
  rhos[id] = rhos[id]*FC
  list(rhos = rhos/sum(rhos), id = names(rhos)[id]) #renormalize
}, rhos = rhosSampled0)

rhosSampled00 = sapply(rhosIDSampled, function(x){x[["rhos"]]})
rhosSampled = rhosSampled00[,groupInd]
IDsampled = lapply(rhosIDSampled, function(x){x[["id"]]})

thetasSampled = sample(thetaEst, p) 
libSizesSampled = sample(libSizesEst, n) #Sampled libSizes, confounded with group membership
covMatName = sample(names(covList), 1)

## Create dataset
meanMat = libSizesSampled * t(rhosSampled)

dataMat = rmvnegbin(n = n,mu = meanMat, ks = thetasSampled, Sigma = as.matrix(covList[[covMatName]]))
colnames(dataMat) = rownames(rhosSampled) 
rownames(dataMat) = groupFactor5
rowID = rowSums(dataMat)>0
colID = colSums(dataMat)>0
dataMat = dataMat[rowID, colID]
list(dataMat = dataMat, libSizesSampled = libSizesSampled[rowID], thetasSampled = thetasSampled[colID], rhosSampled = rhosSampled00[colID,], IDsampled = lapply(IDsampled,function(x){x[x %in% colnames(dataMat)]}))})
save(datList5,groupFactor5,  file = "RCMsim/datList5.RData")
rm(covList);gc(verbose = FALSE)
} else {load(file = "RCMsim/datList5.RData")}

# Results
  if(!file.exists("RCMsim/resList5RCM.RData")){
resList5RCM = mclapply(mc.cores=4, datList5, function(y){
  RCM(y$dataMat, k = nDim, distribution = "NB")
  })
save(resList5RCM, file = "RCMsim/resList5RCM.RData")
  } else {load("RCMsim/resList5RCM.RData")}
  
   #gomms
  if(!file.exists("RCMsim/resList5gomms.RData")){
resList5gomms = mclapply(mc.cores = 3, datList5, function(y){
  gomms(y$dataMat, k = nDim)
  })
save(resList5gomms, file = "RCMsim/resList5gomms.RData")
  } else {load("RCMsim/resList5gomms.RData")}
  
  if(!file.exists("RCMsim/resList5OA.RData")){
resList5OA = addGomms(otherAnalyses(resList5RCM, cores = 3), resList5gomms)
save(resList5OA, file = "RCMsim/resList5OA.RData")
} else {load("RCMsim/resList5OA.RData")}
IDlist5 = lapply(datList5, function(x){
 x$IDsampled
   })
resList5Rows = lapply(resList5OA, extractRows)
resList5Cols = mapply(resList5OA, resList5Rows,FUN = extractCols, SIMPLIFY = FALSE)

SilDF5 = makeSilDf(resList5Rows, groupFactor5)
CorDF5lib = makeCorDf(resList5Rows, datList5, scoreDim = "rows", groupMeth = groupsMeth)
CorDF5tax = makeCorDf(resList5Cols, datList5, scoreDim = "columns", groupMeth = groupsMeth)
CorDF5disp = makeCorDf(resList5Cols, datList5, scoreDim = "dispersions", groupMeth = groupsMeth)
contrDF5tax = contrTaxaWrap(resList5Rows, resList5Cols, IDlist5, groupFactor5, compare = "otherTaxa")
contrDF5sam = contrTaxaWrap(resList5Rows, resList5Cols, IDlist5, groupFactor5, compare = "otherSamples")
distDF5 = makeDistDf(resList5Rows, groupFactor5)
pseudoDF5 = makePseudoFDf(resList5Rows, groupFactor5)
rm(resList5Rows, resList5OA, datList5, resList5Cols);gc(verbose = FALSE)
save(CorDF5lib, CorDF5tax, CorDF5disp, SilDF5, distDF5, contrDF5sam, contrDF5tax, pseudoDF5, file = "RCMsim/resList5.RData")
} else {load(file = "RCMsim/resList5.RData")}

## ----SimulationH1phylogeneticInformation, echo = FALSE-------------------
p = 1000 #Number of taxa
n = 60 #Number of samples
nPop = 4 #Number of underlying populations
nPerPop = n/nPop #Number of samples per population
reps = 100 #replicates
nDim  = 3 #Number of dimensions
TPR = 0.1
FC = 5
k = round(1/TPR) #Number of clusters

groupInd = rep(1:nPop, each = nPerPop) #Group indicator, as integers
groupFactorPhy = factor(groupInd, levels = 1:nPop, labels =  paste("Population", 1:nPop), ordered = TRUE) #as factor

clusters = seq_len(k)

if(!file.exists(file = "RCMsim/resListPhy.RData")){
  if(!file.exists(file = "RCMsim/datListPhy.RData")){
datListPhy = mclapply(mc.cores = 1, 1:reps, function(i){
## Sample parameters
cluSampled = sample(clusters, nPop) #Cluster to be made DA

rhosSampled0 = sample(rhoEst, p)
rhosSampled0 = rhosSampled0/sum(rhosSampled0)

randomTree = rcoal(n = p, tip.label = names(rhosSampled0)) # The random tree, use rcoal to make it ultrametric
psclust = cutree(as.hclust(randomTree), k = k) #Split into clusters
names(psclust) = randomTree$tip.label #Assign names
psclust = psclust[names(rhosSampled0)] #Reorder according to the rhos

#For each population, modify the abundances of a cluster of related taxa. Record the clusters that have been modified.
rhosIDSampled = lapply(cluSampled, function(x, rhos){
  id = x == psclust
  rhos[id] = rhos[id]*FC
  list(rhos = rhos/sum(rhos), id = names(rhos)[id]) #renormalize
}, rhos = rhosSampled0)

rhosSampled00 = sapply(rhosIDSampled, function(x){x[["rhos"]]})
rhosSampled = rhosSampled00[,groupInd]
IDsampled = lapply(rhosIDSampled, function(x){x[["id"]]})

thetasSampled = sample(thetaEst, p) 
libSizesSampled = sample(libSizesEst, n) #Sampled libSizes

## Create dataset
meanMat = libSizesSampled * t(rhosSampled)
dataMat = matrix(rnbinom(prod(dim(meanMat)), mu = meanMat, size = matrix(thetasSampled,n,p,byrow = TRUE)),n,p)
colnames(dataMat) = rownames(rhosSampled) 
rownames(dataMat) = groupFactorPhy
rowID = rowSums(dataMat)>0
colID = colSums(dataMat)>0
dataMat = dataMat[rowID, colID]
list(dataMat = dataMat, libSizesSampled = libSizesSampled[rowID], thetasSampled = thetasSampled[colID], rhosSampled = rhosSampled00[colID,], IDsampled = lapply(IDsampled,function(x){x[x %in% colnames(dataMat)]}), cluSampled = cluSampled, randomTree = randomTree)
})
save(datListPhy, groupFactorPhy, file = "RCMsim/datListPhy.RData")
} else {load(file = "RCMsim/datListPhy.RData")}

# Results
 if(!file.exists("RCMsim/resListPhyRCM.RData")){
resListPhyRCM = mclapply(mc.cores=4, datListPhy, function(y){
  RCM(y$dataMat, k = nDim, distribution = "NB")
  })
save(resListPhyRCM, file = "RCMsim/resListPhyRCM.RData")
  } else {load("RCMsim/resListPhyRCM.RData")}
 #gomms
  if(!file.exists("RCMsim/resListPhygomms.RData")){
resListPhygomms = mclapply(mc.cores = 3, datListPhy, function(y){
  gomms(y$dataMat, k = nDim)
  })
save(resListPhygomms, file = "RCMsim/resListPhygomms.RData")
  } else {load("RCMsim/resListPhygomms.RData")}

  if(!file.exists("RCMsim/resListPhyOA.RData")){
resListPhyOA = addGomms(otherAnalyses(resListPhyRCM, unifrac = TRUE, treeList = lapply(datListPhy, function(x){x$randomTree}), cores = 4), resListPhygomms)
save(resListPhyOA, file = "RCMsim/resListPhyOA.RData")
  } else {load("RCMsim/resListPhyOA.RData")}

IDlistPhy = lapply(datListPhy, function(x){
   x$IDsampled
   })
resListPhyRows = lapply(resListPhyOA, extractRows)
resListPhyCols = mapply(resListPhyOA, resListPhyRows,FUN = extractCols, SIMPLIFY = FALSE)
SilDFPhy = makeSilDf(resListPhyRows, groupFactorPhy)
CorDFPhylib = makeCorDf(resListPhyRows, datListPhy, scoreDim = "rows", groupMeth = groupsMeth)
CorDFPhytax = makeCorDf(resListPhyCols, datListPhy, scoreDim = "columns", groupMeth = groupsMeth)
CorDFPhydisp = makeCorDf(resListPhyCols, datListPhy, scoreDim = "dispersions", groupMeth = groupsMeth)
distDFPhy = makeDistDf(resListPhyRows, groupFactorPhy)
contrDFPhytax = contrTaxaWrap(resListPhyRows, resListPhyCols, IDlistPhy, groupFactorPhy, compare = "otherTaxa")
contrDFPhysam = contrTaxaWrap(resListPhyRows, resListPhyCols, IDlistPhy, groupFactorPhy, compare = "otherSamples")
pseudoDFPhy = makePseudoFDf(resListPhyRows, groupFactorPhy)
rm(resListPhyRows, resListPhyOA, datListPhy, resListPhyCols);gc(verbose = FALSE)
save(CorDFPhylib, CorDFPhytax, CorDFPhydisp, SilDFPhy, distDFPhy, contrDFPhysam, contrDFPhytax, pseudoDFPhy, file = "RCMsim/resListPhy.RData")
} else {load(file = "RCMsim/resListPhy.RData")}

## ----SimulationH1zeroInflatedNegativeBinomial, echo = FALSE--------------
p = 1000 #Number of taxa
n = 60 #Number of samples
nPop = 4 #Number of underlying populations
nPerPop = n/nPop #Number of samples per population
reps = 100 #replicates
nDim  = 3 #Number of dimensions
TPR = 0.1
FC = 5
groupInd = rep(1:nPop, each = nPerPop) #Group indicator, as integers
groupFactorZINB = factor(groupInd, levels = 1:nPop, labels =  paste("Population", 1:nPop), ordered = TRUE) #as factor

if(!file.exists(file = "RCMsim/resListZINB.RData")){
load(file="Zicoef.RData")

if(!file.exists(file = "RCMsim/datListZINB.RData")){
datListZINB = mclapply(mc.cores=1, 1:reps, function(i){
## Sample parameters
rhosSampled0 = sample(rhoEst, p)
rhosSampled0 = rhosSampled0/sum(rhosSampled0)
#For each population, modify a fraction TPR of the abundances (compensation is not so badly needed here, we do not test individual species). Record the taxa that have been modified.
rhosIDSampled = lapply(1:nPop, function(x, rhos){
  id = sample(seq_len(p), round(TPR*p))
  rhos[id] = rhos[id]*FC
  list(rhos = rhos/sum(rhos), id = names(rhos)[id]) #renormalize
}, rhos = rhosSampled0)

rhosSampled00 = sapply(rhosIDSampled, function(x){x[["rhos"]]})
rhosSampled = rhosSampled00[,groupInd]
IDsampled = lapply(rhosIDSampled, function(x){x[["id"]]})

thetasSampled = sample(thetaEst, p) 
propSampled = expit(sample(ZIcoef, p))
libSizesSampled = sample(libSizesEst, n) #Sampled libSizes

## Create dataset
meanMat = libSizesSampled * t(rhosSampled)
dataMat = matrix(rzinegbin(prod(dim(meanMat)), munb = meanMat, size = matrix(thetasSampled,n,p, byrow = TRUE), pstr0 = matrix(propSampled,n,p,byrow = TRUE)),n,p)
colnames(dataMat) = rownames(rhosSampled) 
rownames(dataMat) = groupFactorZINB
rowID = rowSums(dataMat)>0
colID = colSums(dataMat)>0
dataMat = dataMat[rowID, colID]
list(dataMat = dataMat, libSizesSampled = libSizesSampled[rowID], thetasSampled = thetasSampled[colID], rhosSampled = rhosSampled00[colID,], IDsampled = lapply(IDsampled,function(x){x[x %in% colnames(dataMat)]}), propSampled = propSampled[colID])
})
save(datListZINB,groupFactorZINB,  file = "RCMsim/datListZINB.RData")
} else {load(file = "RCMsim/datListZINB.RData")}

# Results

 if(!file.exists("RCMsim/resListZINBRCM.RData")){
resListZINBRCM = mclapply(mc.cores=4, datListZINB, function(y){
  RCM(y$dataMat, k = nDim, distribution = "NB")
  })
save(resListZINBRCM, file = "RCMsim/resListZINBRCM.RData")
 } else {load("RCMsim/resListZINBRCM.RData")}
  
   #gomms
  if(!file.exists("RCMsim/resListZINBgomms.RData")){
resListZINBgomms = mclapply(mc.cores = 3, datListZINB, function(y){
  gomms(y$dataMat, k = nDim)
  })
save(resListZINBgomms, file = "RCMsim/resListZINBgomms.RData")
  } else {load("RCMsim/resListZINBgomms.RData")}
  
 if(!file.exists("RCMsim/resListZINBOA.RData")){
resListZINBOA = addGomms(otherAnalyses(resListZINBRCM, cores = 3), resListZINBgomms)
save(resListZINBOA, file = "RCMsim/resListZINBOA.RData")
 } else {load("RCMsim/resListZINBOA.RData")}
  
IDlistZINB = lapply(datListZINB, function(x){
  x$IDsampled
  })
resListZINBRows = lapply(resListZINBOA, extractRows)
resListZINBCols = mapply(resListZINBOA, resListZINBRows, FUN = extractCols, SIMPLIFY = FALSE)

SilDFZINB = makeSilDf(resListZINBRows, groupFactorZINB)
CorDFZINBlib = makeCorDf(resListZINBRows, datListZINB, scoreDim = "rows", groupMeth = groupsMeth)
CorDFZINBtax = makeCorDf(resListZINBCols, datListZINB, scoreDim = "columns", groupMeth = groupsMeth)
CorDFZINBdisp = makeCorDf(resListZINBCols, datListZINB, scoreDim = "dispersions", groupMeth = groupsMeth)
distDFZINB = makeDistDf(resListZINBRows, groupFactorZINB)
contrDFZINBtax = contrTaxaWrap(resListZINBRows, resListZINBCols, IDlistZINB, groupFactorZINB, compare = "otherTaxa")
contrDFZINBsam = contrTaxaWrap(resListZINBRows, resListZINBCols, IDlistZINB, groupFactorZINB, compare = "otherSamples")
pseudoDFZINB = makePseudoFDf(resListZINBRows, groupFactorZINB)
rm(resListZINBRows, resListZINBOA, datListZINB, resListZINBCols);gc(verbose = FALSE)
save(CorDFZINBlib, CorDFZINBtax, CorDFZINBdisp, SilDFZINB, distDFZINB, contrDFZINBsam, contrDFZINBtax, pseudoDFZINB, file = "RCMsim/resListZINB.RData")
} else {load(file = "RCMsim/resListZINB.RData")}

## ----SimulationH1DirichletMultinomial, echo = FALSE----------------------
p = 1000 #Number of taxa
n = 60 #Number of samples
nPop = 4 #Number of underlying populations
nPerPop = n/nPop #Number of samples per population
reps = 100 #replicates
nDim  = 3 #Number of dimensions
TPR = 0.1
FC = 5

groupInd = rep(1:nPop, each = nPerPop) #Group indicator, as integers
groupFactorDM = factor(groupInd, levels = 1:nPop, labels =  paste("Population", 1:nPop), ordered = TRUE) #as factor
AGdm = dirmult::weirMoM(otu_table(AGphylo)@.Data, se=TRUE)
if(!file.exists(file = "RCMsim/datListDM.RData")){
datListDM = mclapply(mc.cores = 1, 1:reps, function(i){
## Sample parameters
rhosSampled0 = sample(rhoEst, p)
rhosSampled0 = rhosSampled0/sum(rhosSampled0)
#For each population, modify a fraction TPR of the abundances (compensation is not so badly needed here, we do not test individual species). Record the taxa that have been modified.
rhosIDSampled = lapply(1:nPop, function(x, rhos){
  id = sample(seq_len(p), round(TPR*p))
  rhos[id] = rhos[id]*FC
  list(rhos = rhos/sum(rhos), id = names(rhos)[id]) #renormalize
}, rhos = rhosSampled0)

rhosSampled00 = sapply(rhosIDSampled, function(x){x[["rhos"]]})
rhosSampled = rhosSampled00[,groupInd]
IDsampled = lapply(rhosIDSampled, function(x){x[["id"]]})

thetaDM = AGdm$theta
libSizesSampled = sample(libSizesEst, n) #Sampled libSizes

## Create dataset
dataMat = t(sapply(seq_along(libSizesSampled),function(i){Dirichlet.multinomial(libSizesSampled[i], shape = rhosSampled[,i]*(1-thetaDM)/thetaDM)}))
colnames(dataMat) = rownames(rhosSampled) 
rownames(dataMat) = groupFactorDM
rowID = rowSums(dataMat)>0
colID = colSums(dataMat)>0
dataMat = dataMat[rowID, colID]
list(dataMat = dataMat, libSizesSampled = libSizesSampled[rowID], rhosSampled = rhosSampled00[colID,], IDsampled = lapply(IDsampled,function(x){x[x %in% colnames(dataMat)]}))
})
save(datListDM, groupFactorDM, file = "RCMsim/datListDM.RData")
} else {load(file = "RCMsim/datListDM.RData")}

# Results
if(!file.exists(file = "RCMsim/resListDM.RData")){
  if(!file.exists("RCMsim/resListDMRCM.RData")){
resListDMRCM = mclapply(mc.cores=4, datListDM, function(y){
  RCM(y$dataMat, k = nDim, distribution = "NB")
  })
save(resListDMRCM, file = "RCMsim/resListDMRCM.RData")
  } else {load("RCMsim/resListDMRCM.RData")}
  
#gomms
  if(!file.exists("RCMsim/resListDMgomms.RData")){
resListDMgomms = mclapply(mc.cores = 3, datListDM, function(y){
  gomms(y$dataMat, k = nDim)
  })
save(resListDMgomms, file = "RCMsim/resListDMgomms.RData")
  } else {load("RCMsim/resListDMgomms.RData")}

 if(!file.exists("RCMsim/resListDMOA.RData")){
resListDMOA = addGomms(otherAnalyses(resListDMRCM, cores = 3), resListDMgomms)
save(resListDMOA, file = "RCMsim/resListDMOA.RData")
} else {load("RCMsim/resListDMOA.RData")}

IDlistDM = lapply( datListDM, function(x){
 x$IDsampled
  })
resListDMRows = lapply(resListDMOA, extractRows)
resListDMCols = mapply(resListDMOA, resListDMRows, FUN=extractCols, SIMPLIFY=FALSE)

SilDFDM = makeSilDf(resListDMRows, groupFactorDM)
CorDFDMlib = makeCorDf(resListDMRows, datListDM, scoreDim = "rows", groupMeth = groupsMeth)
CorDFDMtax = makeCorDf(resListDMCols, datListDM, scoreDim = "columns", groupMeth = groupsMeth)
#Just make this ghost df to simplify further calculations
CorDFDMdisp = lapply(CorDFDMtax, function(x){x$Correl = NA;x})

distDFDM = makeDistDf(resListDMRows, groupFactorDM)
contrDFDMtax = contrTaxaWrap(resListDMRows, resListDMCols, IDlistDM, groupFactorDM, compare = "otherTaxa")
contrDFDMsam = contrTaxaWrap(resListDMRows, resListDMCols, IDlistDM, groupFactorDM, compare = "otherSamples")
pseudoDFDM = makePseudoFDf(resListDMRows, groupFactorDM)
rm(resListDMRows, resListDMOA, datListDM, resListDMCols);gc(verbose = FALSE)
save(CorDFDMlib, CorDFDMtax, CorDFDMdisp, SilDFDM, distDFDM, contrDFDMsam, contrDFDMtax, pseudoDFDM, file = "RCMsim/resListDM.RData")
} else {load(file = "RCMsim/resListDM.RData")}

## ----SimulationH1SimSeq, echo = FALSE------------------------------------
if(!file.exists("RCMsim/resListSimSeq.RData")){
  NsimSimSeq = 100
  
    if(!file.exists(file = "RCMsim/HumSimSeqOA.RData")){
testHum = testSimSeq(HumMicePhy, "Diet")
HumSimSeqList = mclapply(mc.cores = 1, 1:NsimSimSeq, function(i){
  genSimSeq(testHum)
})
RCMresListHum = mclapply(mc.cores=4, HumSimSeqList, function(y){
  RCM(y$data, k = nDim, distribution = "NB")
  })
resListHumOA = otherAnalyses(RCMresListHum, cores = 1)
HumDEtaxa = lapply(HumSimSeqList, function(x){x$DEtaxa})
resListHumgomms = lapply(HumSimSeqList, function(x){gommsPhy(x$dataMat)})

resListHumOA = addGomms(resListHumOA, resListHumgomms)
save(testHum, resListHumOA, HumDEtaxa, file = "RCMsim/HumSimSeqOA.RData")
    } else {load(file = "RCMsim/HumSimSeqOA.RData")}
  
  #HumMice
  if(!file.exists("RCMsim/resListHum.RData")){
IDlistHum = mapply(HumDEtaxa,resListHumOA, FUN =  function(y,x, test){
    taxa = y[y %in% colnames(x$RCM$X)]
    test[taxa,]
    }, SIMPLIFY = FALSE, MoreArgs = list(test = t(testHum$result)))
groupFactorHum = get_variable(physeq = testHum$physeq, varName = testHum$variable)
if(!file.exists(file = "RCMsim/resListSimSeqHumCols.RData")){
resListSimSeqHumRows = lapply(resListHumOA, extractRows)
resListSimSeqHumCols = mapply(resListHumOA, resListSimSeqHumRows, FUN = extractCols, SIMPLIFY=FALSE)
save(resListSimSeqHumRows, resListSimSeqHumCols, file = "RCMsim/resListSimSeqHumCols.RData")
} else {load(file = "RCMsim/resListSimSeqHumCols.RData")}
datListHum = lapply(resListHumOA, function(x){list(dataMat = x$RCM$X)})
SilDFHum = makeSilDf(resListSimSeqHumRows, groupFactorHum)
CorDFHumlib = makeCorDf(resListSimSeqHumRows, datListHum, scoreDim = "rows", groupMeth = groupsMeth)
CorDFHumtax = makeCorDf(resListSimSeqHumCols, datListHum, scoreDim = "columns", groupMeth = groupsMeth)
distDFHum = makeDistDf(resListSimSeqHumRows, groupFactorHum)
pseudoDFHum = makePseudoFDf(resListSimSeqHumRows, groupFactorHum)
contrDFHumTax = contrTaxaWrap(resListSimSeqHumRows, resListSimSeqHumCols, IDlistHum, groupFactorHum, upDown = TRUE, compare = "otherTaxa")
contrDFHumSam = contrTaxaWrap(resListSimSeqHumRows, resListSimSeqHumCols, IDlistHum, groupFactorHum, upDown = TRUE, compare = "otherSamples")
rm(resListSimSeqHumRows, resListHumOA, datListHum, resListSimSeqHumCols);gc(verbose = FALSE)
save(contrDFHumTax, contrDFHumSam, SilDFHum, CorDFHumlib, CorDFHumtax, distDFHum, pseudoDFHum, file = "RCMsim/resListHum.RData")
  } else {load("RCMsim/resListHum.RData")}
  
  if(!file.exists(file = "SimSeqTests.RData")){
testTwins = testSimSeq(TurnTwins, "Status_p") # No significance
testZeller = testSimSeq(zellerSphy, "Diagnosis")
load("Kostic.RData")
testKostic = testSimSeq(kostic, "TREATMENT")
testKosticCountry = testSimSeq(kostic, "COUNTRY")
load(file = "CMETdata.RData")
testCMETphase = testSimSeq(CMETwater, "Reactor.phase")
testCMETcycle = testSimSeq(CMETwater, "Reactor.cycle")
save(testTwins, testZeller, testCMETphase, testCMETcycle, testKostic, testKosticCountry, testHum, file = "SimSeqTests.RData")
} else {load(file = "SimSeqTests.RData")}
  
  if(!file.exists(file = "RCMsim/SimSeqData.RData")){
ZellerSimSeqList = mclapply(mc.cores = 1, 1:NsimSimSeq, function(i){
  genSimSeq(testZeller)
})
CMETphaseSimSeqList = mclapply(mc.cores = 1, 1:NsimSimSeq, function(i){
  genSimSeq(testCMETphase)
})
CMETcycleSimSeqList = mclapply(mc.cores = 1, 1:NsimSimSeq, function(i){
  genSimSeq(testCMETcycle)
})
KosticSimSeqList = mclapply(mc.cores = 1, 1:NsimSimSeq, function(i){
  genSimSeq(testKostic)
})
KosticCountrySimSeqList = mclapply(mc.cores = 1, 1:NsimSimSeq, function(i){
  genSimSeq(testKosticCountry)
})
save(ZellerSimSeqList, CMETphaseSimSeqList, CMETcycleSimSeqList, KosticSimSeqList, KosticCountrySimSeqList, file = "RCMsim/SimSeqData.RData")
  } else {load(file = "RCMsim/SimSeqData.RData")}
  
   if(!file.exists("RCMsim/resListSimSeqOA.RData")){
if(!file.exists("RCMsim/resListSimSeqRCM.RData")){
resListZellerRCM = mclapply(mc.cores=4, ZellerSimSeqList, function(y){
  RCM(y$data, k = nDim, distribution = "NB", round = TRUE)
  })
# zellerID = sapply(RCMresListZeller, class)=="RCM"
resListCMETphaseRCM = mclapply(mc.cores=4, CMETphaseSimSeqList, function(y){
  RCM(y$data, k = nDim, distribution = "NB", round = TRUE)
  })
resListCMETcycleRCM = mclapply(mc.cores=4, CMETcycleSimSeqList, function(y){
  RCM(y$data, k = nDim, distribution = "NB", round = TRUE)
  })
resListKosticRCM = mclapply(mc.cores=4, KosticSimSeqList, function(y){
  RCM(y$data, k = nDim, distribution = "NB")
  })
resListKosticCountryRCM = mclapply(mc.cores=4, KosticCountrySimSeqList, function(y){
  RCM(y$data, k = nDim, distribution = "NB")
  })
save(resListZellerRCM, resListCMETphaseRCM, resListKosticRCM,resListCMETcycleRCM, resListKosticCountryRCM, file = "RCMsim/resListSimSeqRCM.RData")
} else {load("RCMsim/resListSimSeqRCM.RData")}

resListZellergomms = lapply(ZellerSimSeqList, function(x){gommsPhy(x$data, k = 3)})
resListCMETphasegomms = lapply(CMETphaseSimSeqList, function(x){gommsPhy(x$data, k = 3)})
resListCMETcyclegomms = lapply(CMETcycleSimSeqList, function(x){gommsPhy(x$data, k = 3)})
resListKosticgomms = lapply(KosticSimSeqList, function(x){gommsPhy(x$data, k = 3)})
resListKosticCountrygomms = lapply(KosticCountrySimSeqList, function(x){gommsPhy(x$data, k = 3)})
   
resListZellerOA = otherAnalyses(RCMresListZeller, cores = 1)
resListCMETphaseOA = otherAnalyses(RCMresListCMETphase, cores = 3)
resListCMETcycleOA = otherAnalyses(RCMresListCMETcycle, cores = 3)
resListKosticOA = otherAnalyses(RCMresListKostic, cores = 3)
resListKosticCountryOA = otherAnalyses(RCMresListKosticCountry, cores = 3)

resListZellerOA = addGomms(resListZellerOA, resListZellergomms)
resListKosticOA = addGomms(resListKosticOA, resListKosticgomms)
resListKosticCountryOA = addGomms(resListKosticCountryOA, resListKosticCountrygomms)
resListCMETcycleOA = addGomms(resListCMETcycleOA, resListCMETcyclegomms)
resListCMETphaseOA = addGomms(resListCMETphaseOA, resListCMETphasegomms)
save(resListZellerOA, resListCMETphaseOA, resListCMETcycleOA, resListKosticOA, resListKosticCountryOA, file = "RCMsim/resListSimSeqOA.RData") 
   } else {load("RCMsim/resListSimSeqOA.RData")}

#Zeller
  if(!file.exists("RCMsim/resListZeller.RData")){
    zellerID = sapply(resListZellerOA, function(x){length(x$RCM)>1})
IDlistZeller = mapply(ZellerSimSeqList,resListZellerOA, FUN =  function(y,x, test){
    taxa = y$DEtaxa[y$DEtaxa %in% colnames(x$RCM$X)]
    test[taxa,]
    }, SIMPLIFY = FALSE, MoreArgs = list(test = t(testZeller$result)))[zellerID]
groupFactorZeller = get_variable(physeq = testZeller$physeq, varName = testZeller$variable)
resListSimSeqZellerRows = lapply(resListZellerOA[zellerID], extractRows)
resListSimSeqZellerCols = mapply(resListZellerOA[zellerID], resListSimSeqZellerRows, FUN=extractCols, SIMPLIFY=FALSE)
datListZeller = lapply(resListZellerOA, function(x){list(dataMat = x$RCM$X)})[zellerID]
SilDFZeller = makeSilDf(resListSimSeqZellerRows, groupFactorZeller)
CorDFZellerlib = makeCorDf(resListSimSeqZellerRows, datListZeller, scoreDim = "rows", groupMeth = groupsMeth)
CorDFZellertax = makeCorDf(resListSimSeqZellerCols, datListZeller, scoreDim = "columns", groupMeth = groupsMeth)
distDFZeller = makeDistDf(resListSimSeqZellerRows, groupFactorZeller)
pseudoDFZeller = makePseudoFDf(resListSimSeqZellerRows, groupFactorZeller)
contrDFZellerTax = contrTaxaWrap(resListSimSeqZellerRows, resListSimSeqZellerCols, IDlistZeller, groupFactorZeller, upDown = TRUE, compare = "otherTaxa")
contrDFZellerSam = contrTaxaWrap(resListSimSeqZellerRows, resListSimSeqZellerCols, IDlistZeller, groupFactorZeller, upDown = TRUE, compare = "otherSamples")
rm(resListSimSeqZellerRows, resListZeller, datListZeller, resListSimSeqZellerCols);gc(verbose = FALSE)
save(contrDFZellerTax, contrDFZellerSam, SilDFZeller, CorDFZellerlib, CorDFZellertax, distDFZeller, pseudoDFZeller, file = "RCMsim/resListZeller.RData")
  } else {load("RCMsim/resListZeller.RData")}
  
  #Kostic
  if(!file.exists("RCMsim/resListKostic.RData")){
    KosticDEtaxa = lapply(KosticSimSeqList, function(x){x$DEtaxa})
IDlistKostic = mapply(KosticDEtaxa,resListKosticOA, FUN =  function(y,x, test){
    taxa = y[y %in% colnames(x$RCM$X)]
    test[taxa,]
    }, SIMPLIFY = FALSE, MoreArgs = list(test = t(testKostic$result)))
groupFactorKostic = get_variable(physeq = testKostic$physeq, varName = testKostic$variable)
resListSimSeqKosticRows = lapply(resListKosticOA, extractRows)
resListSimSeqKosticCols = mapply(resListKosticOA, resListSimSeqKosticRows, FUN=extractCols, SIMPLIFY=FALSE)
datListKostic = lapply(resListKosticOA, function(x){list(dataMat = x$RCM$X)})
SilDFKostic = makeSilDf(resListSimSeqKosticRows, groupFactorKostic)
CorDFKosticlib = makeCorDf(resListSimSeqKosticRows, datListKostic, scoreDim = "rows", groupMeth = groupsMeth)
CorDFKostictax = makeCorDf(resListSimSeqKosticCols, datListKostic, scoreDim = "columns", groupMeth = groupsMeth)
distDFKostic = makeDistDf(resListSimSeqKosticRows, groupFactorKostic)
pseudoDFKostic = makePseudoFDf(resListSimSeqKosticRows, groupFactorKostic)
contrDFKosticTax = contrTaxaWrap(resListSimSeqKosticRows, resListSimSeqKosticCols, IDlistKostic, groupFactorKostic, upDown = TRUE, compare = "otherTaxa")
contrDFKosticSam = contrTaxaWrap(resListSimSeqKosticRows, resListSimSeqKosticCols, IDlistKostic, groupFactorKostic, upDown = TRUE, compare = "otherSamples")
rm(resListSimSeqKosticRows, resListKostic, datListKostic, resListSimSeqKosticCols);gc(verbose = FALSE)
save(contrDFKosticTax, contrDFKosticSam, SilDFKostic, CorDFKosticlib, CorDFKostictax, distDFKostic, pseudoDFKostic, file = "RCMsim/resListKostic.RData")
  } else {load("RCMsim/resListKostic.RData")}
  
    if(!file.exists("RCMsim/resListKosticCountry.RData")){
    KosticCountryDEtaxa = lapply(KosticCountrySimSeqList, function(x){x$DEtaxa})
IDlistKosticCountry = mapply(KosticCountryDEtaxa,resListKosticCountryOA, FUN =  function(y,x, test){
    taxa = y[y %in% colnames(x$RCM$X)]
    test[taxa,]
    }, SIMPLIFY = FALSE, MoreArgs = list(test = t(testKosticCountry$result)))
groupFactorKosticCountry = get_variable(physeq = testKosticCountry$physeq, varName = testKosticCountry$variable)
resListSimSeqKosticCountryRows = lapply(resListKosticCountryOA, extractRows)
resListSimSeqKosticCountryCols = mapply(resListKosticCountryOA, resListSimSeqKosticCountryRows, FUN=extractCols, SIMPLIFY=FALSE)
datListKosticCountry = lapply(resListKosticCountryOA, function(x){list(dataMat = x$RCM$X)})
SilDFKosticCountry = makeSilDf(resListSimSeqKosticCountryRows, groupFactorKosticCountry)
CorDFKosticCountrylib = makeCorDf(resListSimSeqKosticCountryRows, datListKosticCountry, scoreDim = "rows", groupMeth = groupsMeth)
CorDFKosticCountrytax = makeCorDf(resListSimSeqKosticCountryCols, datListKosticCountry, scoreDim = "columns", groupMeth = groupsMeth)
distDFKosticCountry = makeDistDf(resListSimSeqKosticCountryRows, groupFactorKosticCountry)
pseudoDFKosticCountry = makePseudoFDf(resListSimSeqKosticCountryRows, groupFactorKosticCountry)
contrDFKosticCountryTax = contrTaxaWrap(resListSimSeqKosticCountryRows, resListSimSeqKosticCountryCols, IDlistKosticCountry, groupFactorKosticCountry, upDown = TRUE, compare = "otherTaxa")
contrDFKosticCountrySam = contrTaxaWrap(resListSimSeqKosticCountryRows, resListSimSeqKosticCountryCols, IDlistKosticCountry, groupFactorKosticCountry, upDown = TRUE, compare = "otherSamples")
rm(resListSimSeqKosticCountryRows, resListKosticCountry, datListKosticCountry, resListSimSeqKosticCountryCols);gc(verbose = FALSE)
save(contrDFKosticCountryTax, contrDFKosticCountrySam, SilDFKosticCountry, CorDFKosticCountrylib, CorDFKosticCountrytax, distDFKosticCountry, pseudoDFKosticCountry, file = "RCMsim/resListKosticCountry.RData")
  } else {load("RCMsim/resListKosticCountry.RData")}
  
#CMETphase
  if(!file.exists("RCMsim/resListCMETphase.RData")){
# IDphase = paste0("resListCMETphase",1:100, ".RData") %in% list.files("RCMsim/resListCMETphase")
IDlistCMETphase = mapply(CMETphaseSimSeqList,resListCMETphaseOA, FUN =  function(y,x, test){
    taxa = y$DEtaxa[y$DEtaxa %in% colnames(x$RCM$X)]
    test[taxa,]
    }, SIMPLIFY = FALSE, MoreArgs = list(test = t(testCMETphase$result)))
groupFactorCMETphase = factor(get_variable(physeq = testCMETphase$physeq, varName = testCMETphase$variable))
resListSimSeqCMETphaseRows = lapply(resListCMETphaseOA, extractRows)
resListSimSeqCMETphaseCols = mapply(resListCMETphaseOA, resListSimSeqCMETphaseRows, FUN=extractCols, SIMPLIFY=FALSE)
datListCMETphase = lapply(resListCMETphaseOA, function(x){list(dataMat = x$RCM$X)})
SilDFCMETphase = makeSilDf(resListSimSeqCMETphaseRows, groupFactorCMETphase)
CorDFCMETphaselib = makeCorDf(resListSimSeqCMETphaseRows, datListCMETphase, scoreDim = "rows", groupMeth = groupsMeth)
CorDFCMETphasetax = makeCorDf(resListSimSeqCMETphaseCols, datListCMETphase, scoreDim = "columns", groupMeth = groupsMeth)
distDFCMETphase = makeDistDf(resListSimSeqCMETphaseRows, groupFactorCMETphase)
pseudoDFCMETphase = makePseudoFDf(resListSimSeqCMETphaseRows, groupFactorCMETphase)
contrDFCMETphaseTax = contrTaxaWrap(resListSimSeqCMETphaseRows, resListSimSeqCMETphaseCols, IDlistCMETphase, groupFactorCMETphase, upDown = TRUE, compare = "otherTaxa")
contrDFCMETphaseSam = contrTaxaWrap(resListSimSeqCMETphaseRows, resListSimSeqCMETphaseCols, IDlistCMETphase, groupFactorCMETphase, upDown = TRUE, compare = "otherSamples")
rm(resListSimSeqCMETphaseRows, resListCMETphase, datListCMETphase, resListSimSeqCMETphaseCols);gc(verbose = FALSE)
save(contrDFCMETphaseTax, contrDFCMETphaseSam, SilDFCMETphase, CorDFCMETphaselib, CorDFCMETphasetax, distDFCMETphase, pseudoDFCMETphase, file = "RCMsim/resListCMETphase.RData")
  } else {load("RCMsim/resListCMETphase.RData")}
  #CMETcycle
  if(!file.exists("RCMsim/resListCMETcycle.RData")){
# IDcycle = paste0("resListCMETcycle",1:100, ".RData") %in% list.files("RCMsim/resListCMETcycle")
IDlistCMETcycle = mapply(CMETcycleSimSeqList,resListCMETcycleOA, FUN =  function(y,x, test){
    taxa = y$DEtaxa[y$DEtaxa %in% colnames(x$RCM$X)]
    test[taxa,]
    }, SIMPLIFY = FALSE, MoreArgs = list(test = t(testCMETcycle$result)))
groupFactorCMETcycle = factor(get_variable(physeq = testCMETcycle$physeq, varName = testCMETcycle$variable))
resListSimSeqCMETcycleRows = lapply(resListCMETcycleOA, extractRows)
resListSimSeqCMETcycleCols = mapply(resListCMETcycleOA, resListSimSeqCMETcycleRows, FUN=extractCols, SIMPLIFY=FALSE)
datListCMETcycle = lapply(resListCMETcycleOA, function(x){list(dataMat = x$RCM$X)})
SilDFCMETcycle = makeSilDf(resListSimSeqCMETcycleRows, groupFactorCMETcycle)
CorDFCMETcyclelib = makeCorDf(resListSimSeqCMETcycleRows, datListCMETcycle, scoreDim = "rows", groupMeth = groupsMeth)
CorDFCMETcycletax = makeCorDf(resListSimSeqCMETcycleCols, datListCMETcycle, scoreDim = "columns", groupMeth = groupsMeth)
distDFCMETcycle = makeDistDf(resListSimSeqCMETcycleRows, groupFactorCMETcycle)
pseudoDFCMETcycle = makePseudoFDf(resListSimSeqCMETcycleRows, groupFactorCMETcycle)
contrDFCMETcycleTax = contrTaxaWrap(resListSimSeqCMETcycleRows, resListSimSeqCMETcycleCols, IDlistCMETcycle, groupFactorCMETcycle, upDown = TRUE, compare = "otherTaxa")
contrDFCMETcycleSam = contrTaxaWrap(resListSimSeqCMETcycleRows, resListSimSeqCMETcycleCols, IDlistCMETcycle, groupFactorCMETcycle, upDown = TRUE, compare = "otherSamples")
rm(resListSimSeqCMETcycleRows, resListCMETcycleOA, datListCMETcycle, resListSimSeqCMETcycleCols);gc(verbose = FALSE)
save(contrDFCMETcycleTax, contrDFCMETcycleSam, SilDFCMETcycle, CorDFCMETcyclelib, CorDFCMETcycletax, distDFCMETcycle, pseudoDFCMETcycle, file = "RCMsim/resListCMETcycle.RData")
} else {load("RCMsim/resListCMETcycle.RData")}
save(SilDFHum, CorDFHumlib, CorDFHumtax, distDFHum, contrDFHumSam, contrDFHumTax, pseudoDFHum, 
     SilDFZeller, CorDFZellerlib, CorDFZellertax, distDFZeller, contrDFZellerSam, contrDFZellerTax, pseudoDFZeller, 
     SilDFKostic, CorDFKosticlib, CorDFKostictax, distDFKostic, contrDFKosticSam, contrDFKosticTax, pseudoDFKostic,
          SilDFKosticCountry, CorDFKosticCountrylib, CorDFKosticCountrytax, distDFKosticCountry, contrDFKosticCountrySam, contrDFKosticCountryTax, pseudoDFKosticCountry,
     SilDFCMETphase, CorDFCMETphaselib, CorDFCMETphasetax, distDFCMETphase, contrDFCMETphaseSam, contrDFCMETphaseTax, pseudoDFCMETphase,
     SilDFCMETcycle, CorDFCMETcyclelib, CorDFCMETcycletax, distDFCMETcycle, contrDFCMETcycleSam, contrDFCMETcycleTax, pseudoDFCMETcycle,
     file = "RCMsim/resListSimSeq.RData")
} else {load("RCMsim/resListSimSeq.RData")}

## ----ggplotLibCor, fig.height = 10, fig.cap = "Boxplots with the correlation of sample scores with observed library sizes (y-axis) for different ordination methods (x-axis). Side panels indicate the different parametric simulation scenarios (NB: negative binomial, DM: Dirichlet multinomial, ZINB: zero-inflated negative binomial, lib: sample groups differ in library sizes, cor: taxon counts are correlated, phy: differentially abundant taxa are phylogenetically related), top panels show the dimension of the sample score. \\label{supfig:boxLib}"----
cbPalette <- c( "#E69F00", "#56B4E9", "#009E73", "#0072B2", "#D55E00", "#CC79A7","#000000")
simsSamCor = c(0,"0b",4,1,2,3,5, "Phy","DM","ZINB")
crits = c("lib","tax", "disp")
names(crits) = crits
listCor = lapply(simsSamCor, function(sim){
  lapply(crits, function(crit){
    obj = paste0("CorDF",sim,crit)
 if(exists(obj)) tmp2 =get(obj) else return(invisible())
 names(tmp2) = paste("Dim",1:3)
 tmp3 = melt(tmp2, value.name = "Correlation", id.vars ="Method")
 names(tmp3)[4] = "Dimension"
 tmp3 = tmp3[!names(tmp3) %in% c("variable")]
 tmp3$Method = factor(tmp3$Method, levels = levelsMeth)
 tmp3$groupMethod = factor(c(as.character(groupsMeth), "Control"), levels = c(unique(as.character(groupsMeth)), "Control"), ordered = TRUE)[match(tmp3$Method, levelsMeth, nomatch = 0)]
 tmp3
  })
})
namesList = c("NB0", "NB0 (lib)","NB0(disp)", "NB (unrel)", "NB","NB (lib)", "NB (cor)","NB (phy)","DM","ZINB")
namesListNP = c("Turnbaugh","Zeller","KosticDiagnosis","KosticCountry", "PropsCycle","PropsPhase")
names(listCor) = namesList

dfCor = melt(lapply(listCor,melt, id.vars = c("Method", "groupMethod", "Dimension")), level = 2)
names(dfCor)[names(dfCor)=="L1"] ="Parameter"
names(dfCor)[names(dfCor)=="L2"] ="Setting"
dfCor$Parameter = factor(dfCor$Parameter, levels = c("lib","tax","disp"), labels = c("Library sizes","Taxon abundances","Taxon dispersions"))
dfCor$Setting = factor(dfCor$Setting, levels = namesList, labels  = namesList, ordered = TRUE)
ggplot(data = dfCor[dfCor$Parameter=="Library sizes",], mapping = aes_string(y = "value", x = "Method", color = "groupMethod")) + geom_boxplot(outlier.size = 0.75, outlier.shape = NA) + facet_grid(facets = Setting ~ Dimension, scales = "free", space ="free_x", switch  = "y") + ylab("") + theme(legend.position = "top", axis.text.x = element_text(angle = 90, size = 6, vjust = 0.3)) + scale_colour_manual(values = cbPalette, name = "Approach")+ scale_y_continuous(position = "right") + xlab("")
rm(listCor)

## ----ggplotLibCorNP, fig.height = 10, fig.cap = "Boxplots with the correlation of sample scores with observed library sizes (y-axis) for different ordination methods (x-axis) in non-parametric simulation (PropsCycle and PropsPhase are both from the Props dataset, but grouping according to the reactor cycle and phase variables respectively). Side panels indicate the different template datasets for non-parametric simulation (PropsCycle and PropsPhase are both from the Props dataset, but grouping according to the reactor cycle and phase variables respectively), top panels show the dimension of the sample score. \\label{supfig:boxLibNP}"----
simsTaxH1np = c("Hum","Zeller","Kostic","KosticCountry", "CMETcycle","CMETphase")
listCorNP = lapply(simsTaxH1np, function(sim){
  lapply(c("lib" = "lib","tax" = "tax"), function(crit){
    obj = paste0("CorDF",sim,crit)
 if(exists(obj)) tmp2 =get(obj) else return(invisible())
 names(tmp2) = paste("Dim",1:3)
 tmp3 = melt(tmp2, value.name = "Correlation", id.vars ="Method")
 names(tmp3)[4] = "Dimension"
 tmp3 = tmp3[!names(tmp3) %in% c("variable")]
 tmp3$Method = factor(tmp3$Method, levels = levelsMeth)
 tmp3$groupMethod = factor(c(as.character(groupsMeth), "Control"), levels = c(unique(as.character(groupsMeth)), "Control"), ordered = TRUE)[match(tmp3$Method, levelsMeth, nomatch = 0)]
 tmp3
  })
})
names(listCorNP) = namesListNP
dfCorNP = melt(lapply(listCorNP,melt, id.vars = c("Method", "groupMethod", "Dimension")), level = 2)
names(dfCorNP)[names(dfCorNP)=="L1"] ="Parameter"
names(dfCorNP)[names(dfCorNP)=="L2"] ="Template"

dfCorNP$Template = factor(dfCorNP$Template, levels = namesListNP, labels = namesListNP, ordered = TRUE)
ggplot(data = dfCorNP[dfCorNP$Parameter=="lib",], mapping = aes_string(y = "value", x = "Method", color = "groupMethod")) + geom_boxplot(outlier.size = 0.75, outlier.shape = NA) + facet_grid(facets = Template ~ Dimension, scales = "free", space ="free_x", switch  = "y") + ylab("") + theme(legend.position = "top", axis.text.x = element_text(angle = 90, size = 6, vjust = 0.3)) + scale_colour_manual(values = cbPalette, name ="Approach")+ scale_y_continuous(position = "right") + xlab("")
rm( listCorNP)

## ----ggplotTaxCor, fig.height = 10, fig.cap = "Boxplots with the correlation of taxon scores with observed taxon abundances (y-axis) for different ordination methods (x-axis). Side panels indicate the different parametric simulation scenarios (NB: negative binomial, DM: Dirichlet multinomial, ZINB: zero-inflated negative binomial, lib: sample groups differ in library sizes, cor: taxon counts are correlated, phy: differentially abundant taxa are phylogenetically related), top panels show the dimension of the taxon score. \\label{supfig:boxTax}"----
ggplot(data = dfCor[dfCor$Parameter=="Taxon abundances",], mapping = aes_string(y = "value", x = "Method", color = "groupMethod")) + geom_boxplot(outlier.size = 0.75, outlier.shape = NA) + facet_grid(facets = Setting ~ Dimension, scales = "free", space ="free_x", switch  = "y") + ylab("") + theme(legend.position = "top", axis.text.x = element_text(angle = 90, size = 6, vjust = 0.3)) + scale_colour_manual(values = cbPalette, name ="Approach") + scale_y_continuous(position = "right") + xlab("")

## ----ggplotTaxCorNP, fig.height = 10, fig.cap = "Boxplots with the correlation of taxon scores with observed taxon abundances (y-axis) for different ordination methods (x-axis) in non-parametric simulation (PropsCycle and PropsPhase are both from the Props dataset, but grouping according to the reactor cycle and phase variables respectively). Side panels indicate the different template datasets for non-parametric simulation, top panels show the dimension of the sample score. \\label{supfig:boxTaxNP}"----
dfCorNP$Template = factor(dfCorNP$Template, levels = namesListNP, labels = namesListNP, ordered = TRUE)
ggplot(data = dfCorNP[dfCorNP$Parameter=="lib",], mapping = aes_string(y = "value", x = "Method", color = "groupMethod")) + geom_boxplot(outlier.size = 0.75, outlier.shape = NA) + facet_grid(facets = Template ~ Dimension, scales = "free", space ="free_x", switch  = "y") + ylab("") + theme(legend.position = "top", axis.text.x = element_text(angle = 90, size = 6, vjust = 0.3)) + scale_colour_manual(values = cbPalette, name ="Approach")+ scale_y_continuous(position = "right") + xlab("")

## ----ggplotDispCor, fig.height = 10, fig.cap = "Boxplots with the correlation of taxon scores with true taxon dispersions (y-axis) for different ordination methods (x-axis). Side panels indicate the different parametric simulation scenarios (NB: negative binomial, DM: Dirichlet multinomial, ZINB: zero-inflated negative binomial, lib: sample groups differ in library sizes, cor: taxon counts are correlated, phy: differentially abundant taxa are phylogenetically related), top panels show the dimension of the taxon score. \\label{supfig:boxDisp}"----
ggplot(data = dfCor[dfCor$Parameter=="Taxon dispersions" & dfCor$Setting!="DM",], mapping = aes_string(y = "value", x = "Method", color = "groupMethod")) + geom_boxplot(outlier.size = 0.75, outlier.shape = NA) + facet_grid(facets = Setting ~ Dimension, scales = "free", space ="free_x", switch  = "y") + ylab("") + theme(legend.position = "top", axis.text.x = element_text(angle = 90, size = 6, vjust = 0.3)) + scale_colour_manual(values = cbPalette, name ="Approach")+ scale_y_continuous(position = "right") + xlab("")

## ----ggplotLibClus, fig.cap = "Boxplots of sample clustering measures (y-axis) in function of ordination methods (x-axis). Side panels indicate the clustering measure used. The left panel shows the results from simulations under the negative binomial distribution with 4 sample groups with equal composition but differences library sizes by factors 0.2, 5 and 10 from the reference group. The right panels shows the results from simulations under the negative binomial distribution with 4 sample groups with equal composition but differences in taxon dispersions by factors 0.2, 0.5 and 5 from the reference group. Ordination based on Hellinger distance, CoDa and PCoA with Bray-Curtis on absolute and logged abundances are ordination methods that cluster the samples incorrectly according to library sizes. All PCoA methods investigated, CoDa and the RC(M) method cluster samples incorrectly according to differences in dispersion. \\label{supfig:LibDispClus}"----
simsSamH1clus = c("0b",4, "3bLib","4bDisp")
crits = c("Sil", "pseudo")

for (sim in simsSamH1clus){
  for(crit in crits){
    tmp2 = get(paste0(crit,"DF",sim))
    tmp2 = tmp2[!names(tmp2) %in% c(NA,"groupMethod")]
    tmp2$Method = factor(tmp2$Method, levels = labelsMeth)
    tmp2$Method[is.na(tmp2$Method)] = "Bray-Curtis-Log"
    tmp2$groupMethod = groupsMeth[match(tmp2$Method, labelsMeth[labelsMeth!="Control"], nomatch = 0)]
    assign(paste0(crit,"DF",sim), tmp2)
  }
}

critsNames = c("Silhouette","Pseudo-F")
listSamClus = lapply(simsSamH1clus, function(sim){
  tmp = lapply(crits, function(crit){
    tmp2 = get(paste0(crit,"DF",sim))
  })
  names(tmp) = critsNames
  tmp
})  
namesList = c("Library sizes","Dispersions", "Library sizes (H1)", "Dispersions (H1)")
names(listSamClus) = namesList

dfSamClus = melt(lapply(listSamClus,melt, id.vars = c("Method", "groupMethod"), variable.name = "Criterion"))
names(dfSamClus)[names(dfSamClus)=="L1"] ="Setting"
dfSamClus$Setting = factor(dfSamClus$Setting, levels = namesList, labels  = namesList, ordered = TRUE)
#suppress an outlier
dfSamClus$value[dfSamClus$value>40] = NA
ggplot(data = dfSamClus, mapping = aes_string(y = "value", x = "Method", color = "groupMethod")) + geom_boxplot(outlier.size = 0.75, outlier.shape = NA) + facet_grid(facets = Criterion ~ Setting, scales = "free", space ="free_x", switch  = "y") + ylab("") + theme(legend.position = "top", axis.text.x = element_text(angle = 90, size = 6, vjust = 0.3)) + scale_y_continuous(position = "right") +scale_colour_manual(values = cbPalette, name ="Approach") + xlab("")

## ----LibboxplotHum, fig.cap = "Observed library sizes in function of diet in the Turnbaugh dataset\\label{supfig:LibboxplotHum}", fig.width = 7, fig.height = 4----
boxplot(sample_sums(HumMicePhy)~get_variable(physeq = HumMicePhy, "Diet"))

## ----LibboxplotZeller, fig.cap = "Observed library sizes in function of diagnosis in the Zeller dataset\\label{supfig:LibboxplotZeller}", fig.width = 7, fig.height = 4----
boxplot(sample_sums(zellerSphy)~get_variable(physeq = zellerSphy, "Diagnosis"))

## ----LibboxplotKostic, fig.cap = "Observed library sizes in function of diagnosis in the Kostic dataset\\label{supfig:LibboxplotKostic}", fig.width = 7, fig.height = 4----
boxplot(sample_sums(kostic)~get_variable(physeq = kostic, "TREATMENT"))

## ----LibboxplotPropsPhase, fig.cap = "Observed library sizes in function of reactor cycle in the Props dataset\\label{supfig:LibboxplotPropsPhase}", fig.width = 7, fig.height = 4----
boxplot(sample_sums(CMETwater)~get_variable(physeq = CMETwater, "Reactor.cycle"))

## ----LibboxplotPropsCycle, fig.cap = "Observed library sizes in function of reactor phase in the Props dataset\\label{supfig:LibboxplotPropsCycle}", fig.width = 7, fig.height = 4----
boxplot(sample_sums(CMETwater)~get_variable(physeq = CMETwater, "Reactor.phase"))

## ----prepareSampleSepararion---------------------------------------------
simsSamH1 = c(1,2,3,"3b","4b", 5, "Phy","DM","ZINB")
crits = c("Sil", "pseudo")

for (sim in simsSamH1){
  for(crit in c(crits, "contr")){
    for (suf in c("tax")){
    if(sim=="1" && crit == "contr") next
    tmp2 = get(paste0(crit,"DF",sim, if(crit=="contr") suf else ""))
    tmp2 = tmp2[!names(tmp2) %in% c(NA,"groupMethod")]
    tmp2$Method = factor(tmp2$Method, levels = labelsMeth)
    tmp2$Method[is.na(tmp2$Method)] = "Bray-Curtis-Log"
    tmp2$groupMethod = groupsMeth[match(tmp2$Method, labelsMeth[labelsMeth!="Control"], nomatch = 0)]
    assign(paste0(crit,"DF",sim, if(crit=="contr") suf else ""), tmp2)
    }
  }
}

critsNames = c("Silhouette","Pseudo-F")
listSam = lapply(simsSamH1, function(sim){
  tmp = lapply(crits, function(crit){
    tmp2 = get(paste0(crit,"DF",sim))
  })
  names(tmp) = critsNames
  tmp
})  
namesList = c("Unrelated NB","NB","NB (lib)","NB (libOrth)","NB (disp)", "NB (cor)","NB (phy)","DM","ZINB")
names(listSam) = namesList

## ----plotSampleSeparation, fig.cap = "Boxplots of measures of sample separation (y-axis) in function of the ordination method (x-axis). Top panels indicate the different parametric simulation scenarios (NB: negative binomial, DM: Dirichlet multinomial, ZINB: zero-inflated negative binomial, lib: sample groups differ in library sizes, libOrth: library sizes differ between samples, but not according to sample groups, disp: Dispersions between samples differ, but not according to sample groups, cor: taxon counts are correlated, phy: differentially abundant taxa are phylogenetically related), side panels indicate which separation measure is shown. Counts were generated for 4 groups with different taxa compositions. These compositions were entirely different in the first column (unrelated NB), for all other scenarios only 10% of the taxa were made differentially abundant. It is clear that in all scenarios except under the Dirichelt multinomial the RC(M) method performs best. Apparently the Dirichelt multinomial presents too extreme a departure from the negative binomial distribution for it to perform well. Also, the dispersion varying in a way independent of the composition of the samples causes all methods' performances to deteriorate, whereas varying library sizes among groups have less effect. \\label{supfig:samCluH1}", fig.height = 10----
dfSam = melt(lapply(listSam,melt, id.vars = c("Method", "groupMethod"), variable.name = "Criterion"), id.vars = c("Method","groupMethod","Criterion","L1"))
rm(listSam)
names(dfSam)[names(dfSam)=="L1"] ="Setting"
dfSam$Setting = factor(dfSam$Setting, levels = namesList, labels  = namesList, ordered = TRUE)
save(dfSam, file = "RCMsim/dfSam.RData")
ggplot(data = dfSam, mapping = aes_string(y = "value", x = "Method", color = "groupMethod")) + geom_boxplot(outlier.size = 0.75, outlier.shape = NA) + facet_grid(facets = Criterion ~ Setting, scales = "free", space ="free_x", switch  = "y") + ylab("") + theme(legend.position = "top", axis.text.x = element_text(angle = 90, size = 6, vjust = 0.3)) + scale_y_continuous(position = "right") +scale_colour_manual(values = cbPalette, name ="Approach") + xlab("")
rm(dfSam)

## ----ggplotSamNP, fig.cap = "Boxplots of measures of sample separation (y-axis) in function of the ordination method (x-axis). Top panels indicate the different template datasets for non-parametric simulation (PropsCycle and PropsPhase are both from the Props dataset, but grouping according to the reactor cycle and phase variables respectively), side panels indicate which separation measure is shown. \\label{supfig:samCluH1np}"----
simsSamH1np = c("Hum","Zeller","Kostic","KosticCountry", "CMETcycle","CMETphase")
crits = c("Sil", "pseudo")

for (sim in simsSamH1np){
  for(crit in c(crits, "contr")){
        for (suf in c("Sam")){
    tmp2 = get(paste0(crit,"DF",sim, if(crit=="contr") suf else ""))
    tmp2 = tmp2[!names(tmp2) %in% c(NA,"groupMethod")]
    tmp2$Method = factor(tmp2$Method, levels = labelsMeth)
    tmp2$Method[is.na(tmp2$Method)] = "Bray-Curtis-Log"
    tmp2$groupMethod = groupsMeth[match(tmp2$Method, labelsMeth[labelsMeth!="Control"], nomatch = 0)]
    assign(paste0(crit,"DF",sim), tmp2)
   }
  }
}
critsNames = c("Silhouette","Pseudo-F")
listSamnp = lapply(simsSamH1np, function(sim){
  tmp = lapply(crits, function(crit){
    tmp2 = get(paste0(crit,"DF",sim))
  })
  names(tmp) = critsNames
  tmp
})  
names(listSamnp) = namesListNP

dfSamNP = melt(lapply(listSamnp,melt, id.vars = c("Method", "groupMethod"), variable.name = "Criterion"))
rm(listSamnp)
names(dfSamNP)[names(dfSamNP)=="L1"] ="Setting"
dfSamNP$Setting = factor(dfSamNP$Setting, levels = namesListNP, labels  = namesListNP, ordered = TRUE)
ggplot(data = dfSamNP, mapping = aes_string(y = "value", x = "Method", color = "groupMethod")) + geom_boxplot(outlier.size = 0.75, outlier.shape = NA) + facet_grid(facets = Criterion ~ Setting, scales = "free", space ="free_x", switch  = "y") + ylab("") + theme(legend.position = "top", axis.text.x = element_text(angle = 90, size = 6, vjust = 0.3)) + scale_colour_manual(values = cbPalette, name ="Approach") + scale_y_continuous(position = "right") + xlab("")

## ----sampleClustExamplesHum, fig.cap = "Sample plots of the ordinations by the RC(M), CoDa, t-SNE and NMDS with Bray-Curtis distances on a randomly sampeld SimSeq dataset generated based on the Turnbaugh dataset with diet as grouping variable. Dots are coloured by diet. From these (and other) plots it is clear that the measures reflect a true difference in ordination performance, with RC(M) and CoDa doing better than the other methods. \\label{supfig:exampleHum}", eval = TRUE----
par(mfrow = c(2,2))
palette(c("red","green3","blue", "cyan","magenta", "yellow", "gray"))
 load(file = "SimSeqTests.RData")
 load(file = "RCMsim/resListSimSeqHumCols.RData")
namesHum = c("RCM","CoDa","t-SNE","Bray-Curtis NMDS")
df = dfSamNP[dfSamNP$Setting == "Turnbaugh" & dfSamNP$Criterion == "pseudoF",]
foo = lapply(namesHum, function(x){
  dfTmp = df[df$Method == x,]
  i = which.min(dfTmp$value - median(dfTmp$value))
  x = levelsMeth[x==labelsMeth]
  plot(resListSimSeqHumRows[[i]][[x]], col = get_variable(testHum$physeq, testHum$variable), main = x, xlab = "Dim 1",ylab = "Dim 2")
})
par(mfrow = c(1,1))

## ----saveRowAndColumnScores, include=FALSE-------------------------------
gc(reset = TRUE)
if(!file.exists("RCMsim/rowsAndCols.RData")){
  load("RCMsim/resListSimSeqOA.RData")
  zellerID = sapply(resListZellerOA, function(x){length(x$RCM)>1})
  resListSimSeqZellerRows = lapply(resListZellerOA[zellerID], extractRows)
  resListSimSeqKosticRows = lapply(resListKosticOA, extractRows)
  resListSimSeqCMETcycleRows = lapply(resListCMETcycleOA, extractRows)
  resListSimSeqZellerCols = mapply(resListZellerOA[zellerID], resListSimSeqZellerRows, FUN=extractCols, SIMPLIFY=FALSE)
resListSimSeqCMETphaseRows = lapply(resListCMETphaseOA, extractRows)
resListSimSeqCMETphaseCols = mapply(resListCMETphaseOA, resListSimSeqCMETphaseRows, FUN=extractCols, SIMPLIFY=FALSE)
  save(resListSimSeqZellerRows, resListSimSeqKosticRows,  resListSimSeqCMETcycleRows, resListSimSeqZellerCols, resListSimSeqCMETphaseRows, resListSimSeqCMETphaseCols, file = "RCMsim/rowsAndCols.RData")
} else {load("RCMsim/rowsAndCols.RData")}

## ----sampleClustExamplesZeller, fig.cap = "Sample plots of the ordinations by the RC(M), PCoA with Bray-Curtis distances on logged abundances, gomms and correspondence analysis based on the contingency ratio, on a randomly sampeld SimSeq dataset generated based on the Zeller dataset with cancer diagnosis as grouping variable. Dots are coloured by cancer diagnosis. From these (and other) plots it is clear that neither method performs well at separating the samples by diagnosis, and thus the summary measures are a good reflection of ordination performance. As so often, sample ordination from correspondence alaysis suffers from outliers that dominate the plot.\\label{supfig:exampleZeller}", eval = TRUE----
par(mfrow = c(2,2))
namesZeller = c("RCM","Bray-Curtis-Log","gomms","CAcontRat")
df = dfSamNP[dfSamNP$Setting == "Zeller" & dfSamNP$Criterion == "pseudoF",]
foo = lapply(namesZeller, function(x){
  dfTmp = df[df$Method == x,]
  i = which.min(dfTmp$value - median(dfTmp$value, na.rm = TRUE))
  x = levelsMeth[x==labelsMeth]
  plot(resListSimSeqZellerRows[[i]][[x]], col = get_variable(testZeller$physeq, testZeller$variable), main = x, xlab = "Dim 1",ylab = "Dim 2")
})
par(mfrow = c(1,1))

## ----sampleClustExamplesKostic, fig.cap = "Sample plots of the ordinations by the RC(M), PCoA with Jensen-Shannon divergence, t-SNE and PCoA with Bray-Curtis distances on absolute abundances on a randomly sampeld SimSeq dataset generated based on the Kostic dataset with cancer diagnosis as grouping variable. Dots are coloured by cancer diagnosis. From these (and other) plots it is clear that neither method performs well at separating the samples by diagnosis, and thus the summary measures are a good reflection of ordination performance. \\label{supfig:exampleKostic}", eval = TRUE----
par(mfrow = c(2,2))
namesKostic = c("RCM","JSD","t-SNE","Bray-Curtis")
df = dfSamNP[dfSamNP$Setting == "KosticDiagnosis" & dfSamNP$Criterion == "pseudoF",]
foo = lapply(namesKostic, function(x){
  dfTmp = df[df$Method == x,]
  i = which.min(dfTmp$value - median(dfTmp$value, na.rm = TRUE))
  x = levelsMeth[x==labelsMeth]
  plot(resListSimSeqKosticRows[[i]][[x]], col = get_variable(testKostic$physeq, testKostic$variable), main = x, xlab = "Dim 1",ylab = "Dim 2")
})
par(mfrow = c(1,1))

## ----sampleClustExamplesPropsCycle, fig.cap = "Sample plots of the ordinations by the RC(M), PCoA with Bray-Curtis distances on absolute abundances, CoDa, detrended correspondence analysis and PCoA with Bray-Curtis distances on relative abundances and Hellinger distance on a randomly sampeld SimSeq dataset generated based on the Props dataset with reactor cycle as grouping variable. Dots are coloured by reactor cycle. From these (and other) plots we see that in reality, neither method performs really well at sample separation. This suggests that the summary measures used, do not reflect a rrelevant difference in method performance. \\label{supfig:exampleCycle}", eval = TRUE----
par(mfrow = c(2,3))
namesCMETcycle = c("RCM","Bray-Curtis-Abs","CoDa", "DCA", "Bray-Curtis","Hellinger")
df = dfSamNP[dfSamNP$Setting == "PropsCycle" & dfSamNP$Criterion == "pseudoF",]
foo = lapply(namesCMETcycle, function(x){
  dfTmp = df[df$Method == x,]
  i = which.min(dfTmp$value - median(dfTmp$value, na.rm = TRUE))
  x = levelsMeth[x==labelsMeth]
  plot(resListSimSeqCMETcycleRows[[i]][[x]], col = get_variable(testCMETcycle$physeq, testCMETcycle$variable), main = x, xlab = "Dim 1",ylab = "Dim 2")
})
par(mfrow = c(1,1))

## ----sampleClustExamplesPropsphase, fig.cap = "Sample plots of the ordinations by the RC(M), PCoA with Bray-Curtis distances on logged abundances, CoDa, t-SNE and PCoA with Bray-Curtis distances on absolute abundances and correspondence analysis based on Pearson residuals on a randomly sampeld SimSeq dataset generated based on the Props dataset with reactor phase as grouping variable. Dots are coloured by reactor phase. Looking at these (and other) plots it is hard to tell which method performs well. Still, t-SNE does really badly whereas Bray-Curtis on logged abundances, RC(M) and CoDa do rather well. This suggests that for this dataset the pseudo-F statistic is the best performance measure and reflects the method performance well. \\label{supfig:examplephase}", eval = TRUE----
par(mfrow = c(2,3))
namesCMETphase = c("RCM","Bray-Curtis-Log","CoDa", "t-SNE", "Bray-Curtis-Abs","CApearson")
df = dfSamNP[dfSamNP$Setting == "PropsPhase" & dfSamNP$Criterion == "pseudoF",]
foo = lapply(namesCMETphase, function(x){
  dfTmp = df[df$Method == x,]
  i = which.min(dfTmp$value - median(dfTmp$value, na.rm = TRUE))
  x = levelsMeth[x==labelsMeth]
  plot(resListSimSeqCMETphaseRows[[i]][[x]], col = factor(get_variable(testCMETphase$physeq, testCMETphase$variable)), main = x, xlab = "Dim 1",ylab = "Dim 2")
})
par(mfrow = c(1,1))

## ----ggplotTax, fig.height = 5, fig.cap = "Boxplots of the taxon contribution ratio to sample separation (y-axis) in function of the ordination method (x-axis). Top panels indicate the different parametric simulation scenarios (NB: negative binomial, DM: Dirichlet multinomial, ZINB: zero-inflated negative binomial, lib: sample groups differ in library sizes, cor: taxon counts are correlated, phy: differentially abundant taxa are phylogenetically related). Counts were generated for 4 groups with different taxa compositions. These compositions were entirely different in the first column (unrelated NB), for all other scenarios only 10% of the taxa were made differentially abundant. \\label{supfig:taxContrH1}"----
simsTaxH1 = c(2,3,5,"3b","4b", "Phy","DM","ZINB")
taxTags = c("Taxon ratio" = "tax")
listTax = lapply(simsTaxH1, function(sim){
  lapply(taxTags, function(y){
    get(paste0("contrDF",sim,y))
  })
})
namesList = c("NB","NB (lib)", "NB (cor)", "NB (libOrth)", "NB (disp)","NB (phy)","DM","ZINB")
names(listTax) = namesList

dfTax = melt(lapply(listTax,melt, id.vars = c("Method", "groupMethod"), variable.name = "Criterion"), level = 2)
rm(listTax)
names(dfTax)[names(dfTax)=="L2"] ="Setting"
names(dfTax)[names(dfTax)=="L1"] ="Comparison"
dfTax$groupMethod = groupsMeth[match(dfTax$Method, labelsMeth[labelsMeth!="Control"], nomatch = 0)]
dfTax$Setting = factor(dfTax$Setting, levels = namesList, labels  = namesList, ordered = TRUE)
# dfTax$value[abs(dfTax$value)>5] = NA
ggplot(data = dfTax, mapping = aes_string(y = "value", x = "Method", color = "groupMethod")) + geom_boxplot(outlier.size = 0.75, outlier.shape = NA) + facet_grid(facets = . ~ Setting, scales = "free", space ="free_x", switch  = "y") + ylab("") + theme(legend.position = "top", axis.text.x = element_text(angle = 90, size = 6, vjust = 0.3)) + scale_colour_manual(values = cbPalette, name ="Approach")+ scale_y_continuous(position = "right") + xlab("") + coord_cartesian(ylim = c(-1,1.5))

## ----ggplotTaxNP, fig.height = 5, fig.cap = "Boxplots of the taxon contribution ratio to sample separation (y-axis) in function of the ordination method (x-axis) in non-parametric simulations (PropsCycle and PropsPhase are both from the Props dataset, but grouping according to the reactor cycle and phase variables respectively). Top panels indicate the different template datasets for non-parametric simulation \\label{supfig:taxContrH1np}"----
taxTags = c("Taxon ratio" = "Tax")
listtaxNP = lapply(simsTaxH1np, function(sim){
     lapply(taxTags, function(y){
    get(paste0("contrDF",sim,y))
  })
  })

namesList = c("Turnbaugh","Zeller","KosticDiagnosis","KosticCountry","PropsCycle","PropsPhase")
names(listtaxNP) = namesList

dftaxNP = melt(lapply(listtaxNP,melt, id.vars = c("Method", "groupMethod"), variable.name = "Criterion"), level = 2)
rm(listtaxNP)
names(dftaxNP)[names(dftaxNP)=="L2"] ="Setting"
names(dftaxNP)[names(dftaxNP)=="L1"] ="Comparison"
dftaxNP$Setting = factor(dftaxNP$Setting, levels = namesList, labels  = namesList, ordered = TRUE)
dftaxNP$groupMethod = groupsMeth[match(dftaxNP$Method, labelsMeth, nomatch = 0)]
ggplot(data = dftaxNP, mapping = aes_string(y = "value", x = "Method", color = "groupMethod")) + geom_boxplot(outlier.size = 0.75, outlier.shape = NA) + facet_grid(facets = . ~ Setting, scales = "free", space ="free_x", switch  = "y") + ylab("") + theme(legend.position = "top", axis.text.x = element_text(angle = 90, size = 6, vjust = 0.3)) + scale_colour_manual(values = cbPalette, name ="Approach") + scale_y_continuous(position = "right") + xlab("") + coord_cartesian(ylim = c(-0.5, 2.5))

## ----taxonContrExamplesHum, fig.cap = "Biplots of the ordinations by the RC(M), CoDa, t-SNE and NMDS with Bray-Curtis distances on a randomly sampeld SimSeq dataset generated based on the Turnbaugh dataset with diet as grouping variable. Dots are coloured by diet, only the 5% taxa with strongest signal are shown. Differentially abundant taxa are coloured black, the others grey. These (and other) plots appear to confirm that the taxon arrows of RC(M) and Bray-Curts point in the direction of the sample separation, more than for the other two methods. This corroborates the results based on the taxon ratio summary measure. \\label{supfig:exampleHumTax}"----
par(mfrow = c(2,2))
namesHum = c("RCM","CoDa","DCA","Bray-Curtis")
df = dftaxNP[dftaxNP$Setting == "Turnbaugh" ,]
foo = lapply(namesHum, function(x){
  dfTmp = df[df$Method == x,]
  i = which.min(dfTmp$value - median(dfTmp$value, na.rm = TRUE))
  x = levelsMeth[x==labelsMeth]
  arrowLength = rowSums(resListSimSeqHumCols[[i]][[x]][,1:2]^2)
  arrowID = arrowLength>quantile(arrowLength, 0.95)
  plot(resListSimSeqHumRows[[i]][[x]], col = get_variable(testHum$physeq, testHum$variable), main = x, xlab = "Dim 1",ylab = "Dim 2")
  scaleFactor = max(resListSimSeqHumRows[[i]][[x]][,1:2])/max(resListSimSeqHumCols[[i]][[x]][,1:2])
  arrows(x0  = 0, y0 = 0, x1 = resListSimSeqHumCols[[i]][[x]][arrowID,1]*scaleFactor, y1 = resListSimSeqHumCols[[i]][[x]][arrowID,2]*scaleFactor, col = ifelse((testHum$lfdr[taxa_names(testHum$physeq) %in% rownames(resListSimSeqHumCols[[i]][[x]])])[arrowID]<0.05, "black","grey"))
});rm(foo)
par(mfrow = c(1,1))

## ----taxonContrExamplesZeller, fig.cap = "Biplots of the ordinations by the RC(M), CoDa, t-SNE and NMDS with Bray-Curtis distances on a randomly sampeld SimSeq dataset generated based on the Zeller dataset with diet as grouping variable. Dots are coloured by diet, only the 5% taxa with strongest signal are shown. Differentially abundant taxa are coloured black, the others grey. These (and other) plots confirm that none of the methods manage to correctly identify the taxa that contribute to a very weak signal. \\label{supfig:exampleZellerTax}"----
par(mfrow = c(2,2))
namesZeller = c("RCM","CoDa","DCA","Bray-Curtis")
df = dftaxNP[dftaxNP$Setting == "Zeller" ,]
foo = lapply(namesZeller, function(x){
    dfTmp = df[df$Method == x,]
  i = which.min(dfTmp$value - median(dfTmp$value, na.rm = TRUE))
  x = levelsMeth[x==labelsMeth]
  plot(resListSimSeqZellerRows[[i]][[x]], col = get_variable(testZeller$physeq, testZeller$variable), main = x, xlab = "Dim 1",ylab = "Dim 2")
  arrowLength = rowSums(resListSimSeqZellerCols[[i]][[x]][,1:2]^2)
  arrowID = arrowLength>quantile(arrowLength, 0.95)
  scaleFactor = max(resListSimSeqZellerRows[[i]][[x]][,1:2])/max(resListSimSeqZellerCols[[i]][[x]][,1:2])
  arrows(x0  = 0, y0 = 0, x1 = resListSimSeqZellerCols[[i]][[x]][arrowID,1]*scaleFactor, y1 = resListSimSeqZellerCols[[i]][[x]][arrowID,2]*scaleFactor, col = ifelse((testZeller$lfdr[taxa_names(testZeller$physeq) %in% rownames(resListSimSeqZellerCols[[i]][[x]])])[arrowID]<0.05, "black","grey"))
});rm(foo)
par(mfrow = c(1,1))

## ----taxonContrExamplesCMETphase, fig.cap = "Biplots of the ordinations by the RC(M), CoDa, t-SNE and NMDS with Bray-Curtis distances on a randomly sampeld SimSeq dataset generated based on the CMETphase dataset with diet as grouping variable. Dots are coloured by diet, only the 5% taxa with strongest signal are shown. Differentially abundant taxa are coloured black, the others grey. These (and other) plots confirm that correspondence analysis performs rather well at identifying signal taxa, and RC(M) much less so. \\label{supfig:exampleCMETphaseTax}"----
par(mfrow = c(2,2))
namesCMETphase = c("RCM","CoDa","CApearson","Bray-Curtis-Log")
foo = lapply(namesCMETphase, function(x){
  dfTmp = df[df$Method == x,]
  i = which.min(dfTmp$value - median(dfTmp$value, na.rm = TRUE))
  x = levelsMeth[x==labelsMeth]
  plot(resListSimSeqCMETphaseRows[[i]][[x]], col = factor(get_variable(testCMETphase$physeq, testCMETphase$variable)), main = x, xlab = "Dim 1",ylab = "Dim 2")
  arrowLength = rowSums(resListSimSeqCMETphaseCols[[i]][[x]][,1:2]^2)
  arrowID = arrowLength>quantile(arrowLength, 0.95)
  scaleFactor = max(resListSimSeqCMETphaseRows[[i]][[x]][,1:2])/max(resListSimSeqCMETphaseCols[[i]][[x]][,1:2])
  arrows(x0  = 0, y0 = 0, x1 = resListSimSeqCMETphaseCols[[i]][[x]][arrowID,1]*scaleFactor, y1 = resListSimSeqCMETphaseCols[[i]][[x]][arrowID,2]*scaleFactor, col = ifelse((testCMETphase$lfdr[taxa_names(testCMETphase$physeq) %in% rownames(resListSimSeqCMETphaseCols[[i]][[x]])])[arrowID]<0.05, "black","grey"))
});rm(foo)
par(mfrow = c(1,1))

## ----setColors, echo = FALSE---------------------------------------------
cbPalette <- c("#E69F00", "#56B4E9", "#009E73", "#0072B2", "#D55E00", "#CC79A7","#000000")
taxColor = "royalblue1"

## ----humMicePlot, echo = FALSE-------------------------------------------
crossSize = 4
sample_data(HumMiceRCM$physeq)$Diet = factor(sample_data(HumMiceRCM$physeq)$Diet, levels = c("BK","Human","Western"), labels = c("LF/PP","Human", "Western"))
library(grid)
setEPS()
postscript(paste0(figPath,"Figures/HumMiceUnconstr.eps"), width=9, height=11.5)
Layout = grid.layout(2, 1, heights = c(11.5, 10.5), widths = c(11,11))
grid.newpage()
pushViewport(viewport(layout = Layout))

#RCM
sample_data(HumMiceRCM$physeq)$foo = rep("NA", nsamples(HumMiceRCM$physeq))
RCMplot = 
  plot(HumMiceRCM, samShape = "Diet", Palette = "Greys", taxLabSize = 5.5, samColour = "foo", varLabSize = 5, arrowSize = 0.6, xInd = c(0,0), yInd = c(0,0), alpha = FALSE, axisTitleSize = 22, axisLabSize = 20, legendTitleSize = 20, legendLabSize = 15, samSize = 0, taxLabels = TRUE, taxNum = 6,  nudge_y = 0.065, taxColSingle = "grey45") + theme(legend.box = "vertical",legend.position = "top") + geom_point(aes_string(x = HumMiceRCM$rMat[,1]*HumMiceRCM$psis[1], y = HumMiceRCM$rMat[,2]*HumMiceRCM$psis[2], size = "TimeSinceStart", shape = "Diet"), data = sample_data(HumMiceRCM$physeq), inherit.aes = FALSE, fill = NA) +scale_size_continuous(name = "Days since start of experiment") + scale_shape_discrete(solid=FALSE, name ="Diet") + guides(colour = FALSE) + guides(shape = guide_legend(override.aes = list(size = 5)))

#PCoA
phyCopy = t(HumMiceRCM$physeq)
otu_table(phyCopy)@.Data = otu_table(phyCopy)@.Data/rowSums(otu_table(phyCopy)@.Data)
pcoaHum = ordinate(phyCopy, distance = "bray", method = "PCoA")
dfCopy = data.frame(x = pcoaHum$vectors[,1], y = pcoaHum$vectors[,2], shape = get_variable(phyCopy, "Diet"), size = get_variable(phyCopy, "TimeSinceStart"))
pcoaPlot = ggplot(aes_string(x = "x", y = "y", shape = "shape", size = "size"), data = dfCopy) +theme_bw() + geom_point() + scale_size_continuous(name = "Days since start \nof experiment") + geom_point() +guides(shape = FALSE, size = FALSE) + theme(axis.title = element_text(size = 20), axis.text = element_text(size = 18),panel.grid.major = element_blank(), panel.grid.minor = element_blank()) + scale_shape_discrete(solid=FALSE) + xlab(paste0("Dim 1 [", round(pcoaHum$values$Eigenvalues[1]/sum(pcoaHum$values$Eigenvalues)*100,1),"%]")) + ylab(paste0("Dim 2 [", round(pcoaHum$values$Eigenvalues[2]/sum(pcoaHum$values$Eigenvalues)*100,1),"%]")) + geom_point(data=data.frame(x=0,y=0), aes_string(x="x",y="y"), size = crossSize, inherit.aes = FALSE, shape=3)
### Add taxa
# taxScores = weightedTaxonScores(otu_table(phyCopy)@.Data, pcoaHum$vectors[,1:2])
# taxLengths = rowSums(taxScores^2)
# taxID = taxLengths >= quantile(taxLengths, (length(taxLengths)-3)/length(taxLengths))
# taxDF = data.frame(x = taxScores[taxID,1], y = taxScores[taxID,2], label = taxa_names(phyCopy)[taxID])
# pcoaPlot = pcoaPlot + geom_text(inherit.aes = FALSE, mapping = aes_string(x="x", y="y", label ="label"), col ="blue", data = taxDF)

#Print
print(RCMplot, vp = viewport(layout.pos.col = 1, layout.pos.row = 1))
print(RCM:::squarePlot(pcoaPlot, xInd = 0, yInd = 0), vp = viewport(layout.pos.col = 1, layout.pos.row = 2))
dev.off()

#With colour on the web
setEPS()
postscript(paste0(figPath,"Figures/HumMiceUnconstrColour.eps"), width=9, height=14)
Layout = grid.layout(2, 1, heights = c(12, 11), widths = c(11,11))
grid.newpage()
pushViewport(viewport(layout = Layout))

#RCM
RCMplot = plot(HumMiceRCM, samColour = "TimeSinceStart", samShape = "Diet", taxLabSize = 5, varLabSize = 5, arrowSize = 0.6, xInd = c(0,0), alpha = FALSE, contCol = c("orange","darkgreen"),colLegend = "Days since start of experiment", axisTitleSize = 22, axisLabSize = 20, legendTitleSize = 22, legendLabSize = 18, samSize = 5, taxLabels = TRUE, taxNum = 6,  nudge_y = 0.065, taxColSingle = taxColor) + theme(legend.position = "top")

#PCoA
phyCopy = t(HumMiceRCM$physeq)
otu_table(phyCopy)@.Data = otu_table(phyCopy)@.Data/rowSums(otu_table(phyCopy)@.Data)
pcoaHum = ordinate(phyCopy, distance = "bray", method = "PCoA")
pcoaPlot = plot_ordination(pcoaHum, physeq = phyCopy, shape = "Diet", color = "TimeSinceStart") + scale_colour_continuous(high = "darkgreen", low = "orange", name = "Days since start of experiment") + geom_point(size = 5) +guides(shape = FALSE, color = FALSE) + theme(axis.title = element_text(size = 20), axis.text = element_text(size= 18),panel.grid.major = element_blank(), panel.grid.minor = element_blank()) #+ xlab("") + ylab("") 
## Add taxa
taxScores = weightedTaxonScores(otu_table(phyCopy)@.Data, pcoaHum$vectors[,1:2])
taxLengths = rowSums(taxScores^2)
taxID = taxLengths >= quantile(taxLengths, (length(taxLengths)-3)/length(taxLengths))
taxDF = data.frame(x = taxScores[taxID,1], y = taxScores[taxID,2], label = taxa_names(phyCopy)[taxID])
# pcoaPlot = pcoaPlot + geom_text(inherit.aes = FALSE, mapping = aes_string(x="x", y="y", label ="label"), col ="blue", data = taxDF)

#Print
print(RCMplot, vp = viewport(layout.pos.col = 1, layout.pos.row = 1))
print(RCM:::squarePlot(pcoaPlot, xInd = 0, yInd = 0), vp = viewport(layout.pos.col = 1, layout.pos.row = 2))
dev.off()

## ----antNarCond, echo = FALSE--------------------------------------------
setEPS()
library(grid)
postscript(paste0(figPath,"Figures/AnteriorNaresCond.eps"), width=10, height=5.5)
Layout = grid.layout(1, 2, heights = c(12, 12), widths = c(9.5,13))
grid.show.layout(Layout)
grid.newpage()
pushViewport(viewport(layout = Layout))
unCondPlot = plot(resListRCM[["Anterior.nares"]], samColour ="RUNCENTER", plotType = "samples", noLegend = TRUE, axisTitleSize = 15, axisLabSize = 12, legendTitleSize = 13, legendLabSize = 12, samSize = 4)
condPlot = plot(filtRes[["Anterior.nares"]], samColour ="RUNCENTER", colLegend = "Sequencing center", plotType = "samples", axisTitleSize = 15, axisLabSize = 12, legendTitleSize = 13, legendLabSize = 12, samSize = 4)
print(unCondPlot, vp = viewport(layout.pos.col = 1, layout.pos.row = 1))
print(condPlot, vp = viewport(layout.pos.col = 2, layout.pos.row = 1))
dev.off()

## ----ZellerConstrainedBiplot, echo = FALSE-------------------------------
sample_data(zellerSphyRCMconstrLin$physeq)$Diagnosis = factor(sample_data(zellerSphyRCMconstrLin$physeq)$Diagnosis, levels = c("Normal","Small_adenoma", "Cancer"), labels = c("Normal","Small_adenoma", "Cancer"), ordered = TRUE)
setEPS()
postscript(paste0(figPath,"Figures/zellerConstr.eps"), width = 6, height = 6.25)
Layout = grid.layout(2, 1, heights = c(9.5, 8), widths = c(15,13))
grid.show.layout(Layout)
grid.newpage()
pushViewport(viewport(layout = Layout))
pointSize = 1.5
taxSize = 2.4
varSize = 2.8
plotRCMlin = plot(zellerSphyRCMconstrLin, samColour = "Diagnosis", Palette  ="Greys", samShape = "Country", taxNum = 8, alpha = FALSE, taxLabSize = taxSize, varLabSize = varSize, axisTitleSize = 10, axisLabSize = 8, legendTitleSize = 8, legendLabSize = 7, samSize = pointSize, taxLabels = TRUE,  nudge_y = 0, xInd = 8, yInd = -2.5, breakChar = " ", Dim = c(1,2), taxColSingle = "grey45") + theme(legend.position = "top", legend.box = "horizontal", legend.spacing.y = unit(-0.1,"cm"), legend.box.margin = margin(0,0,-10,0)) + scale_colour_manual(values = c("Grey80", "Grey45","Black"), name = "Diagnosis")

###CCA
physeqCCA = zellerSphyRCMconstrLin$physeq
sample_data(physeqCCA)[, c("Age","BMI")] = scale(sample_data(physeqCCA)[, c("Age","BMI")], center = FALSE, scale = TRUE)
sample_data(physeqCCA)$Diagnosis = factor(sample_data(physeqCCA)$Diagnosis, ordered = FALSE)
ccaZeller2 = ordinate(physeqCCA, method = "CCA", formula = ~ Diagnosis + Country + Gender + BMI + Age)$CCA

#Samples
dfSam = data.frame(x = ccaZeller2$u[,1]*ccaZeller2$eig[1], y = ccaZeller2$u[,2]*ccaZeller2$eig[2])
ccaPlot = ggplot(aes(x=x,y=y, color = get_variable(physeqCCA, varName = "Diagnosis"), shape = get_variable(physeqCCA, varName = "Country")), data = dfSam) + theme_bw() + geom_point(size = pointSize) + guides(shape = FALSE, colour = FALSE) + xlab(paste("Dim 1:", round(ccaZeller2$eig[1]/ccaZeller2$tot.chi,3)*100, "%")) + ylab(paste("Dim 2:", round(ccaZeller2$eig[2]/ccaZeller2$tot.chi,3)*100, "%")) + theme(axis.title = element_text(size = 10), axis.text = element_text(size= 8), panel.grid.major = element_blank(), panel.grid.minor = element_blank()) + scale_colour_manual(values = c("Grey80", "Grey45","Black"), name = "Diagnosis")

#Taxa
dfTax = data.frame(x = ccaZeller2$v[,1], y = ccaZeller2$v[,2])
taxLengths = rowSums(dfTax^2)
taxID = taxLengths >= quantile(taxLengths, (length(taxLengths)-8)/length(taxLengths))
dfTax = dfTax[taxID,]*0.05
dfTax$label = taxa_names(physeqCCA)[taxID]
ccaPlot = ccaPlot + geom_text(aes(x=x, y=y, label = label), col = "grey45", size = taxSize, inherit.aes = FALSE, data = dfTax)

#Variables
dfVar = data.frame(ccaZeller2$biplot[,1:2]*0.5, label = rownames(ccaZeller2$biplot), x0 = 0, y0 =0)
ccaPlot = ccaPlot + geom_text(inherit.aes = FALSE, data = dfVar, mapping = aes(x = CCA1, y = CCA2+c(0.03,-0.03,rep(0.03,4)), label = label), size = varSize) + geom_segment(inherit.aes = FALSE, data = dfVar, mapping = aes(xend = CCA1, yend = CCA2, y = y0, x = x0), size = 0.3, arrow = arrow(length=unit(0.15,"cm")))

print(plotRCMlin, vp = viewport(layout.pos.col = 1, layout.pos.row = 1))
print(RCM:::squarePlot(ccaPlot, xInd = 0.1, yInd = -0.05), vp = viewport(layout.pos.col = 1, layout.pos.row = 2))
dev.off()
# With colour on the web
setEPS()
postscript(paste0(figPath,"Figures/zellerConstrColour.eps"), width=5.5, height = 7.5)
Layout = grid.layout(2, 1, heights = c(9.5, 8), widths = c(14,12))
grid.show.layout(Layout)
grid.newpage()
pushViewport(viewport(layout = Layout))
pointSize = 1.5
taxSize = 2.4
varSize = 2.8
plotRCMlin = plot(zellerSphyRCMconstrLin, samColour = "Diagnosis", samShape = "Country", taxNum = 8, alpha = FALSE, taxLabSize = taxSize, varLabSize = varSize, axisTitleSize = 10, axisLabSize = 8, legendTitleSize = 8, legendLabSize = 7, samSize = pointSize, taxLabels = TRUE,  nudge_y = 0, xInd = 4, yInd = -3.5, breakChar = " ", Dim = c(1,2), taxColSingle = taxColor) + theme(legend.position = "top", legend.box = "horizontal", legend.spacing.y = unit(-0.2,"cm"), legend.box.margin = margin(0,0,-12,0))

###CCA
physeqCCA = zellerSphyRCMconstrLin$physeq
sample_data(physeqCCA)[, c("Age","BMI")] = scale(sample_data(physeqCCA)[, c("Age","BMI")], center = FALSE, scale = TRUE)
ccaZeller = ordinate(physeqCCA, method = "CCA", formula = ~ Diagnosis + Country + Gender + BMI + Age)
ccaZeller2 = ccaZeller$CCA

#Samples
dfSam = data.frame(x = ccaZeller2$u[,1]*ccaZeller2$eig[1], y = ccaZeller2$u[,2]*ccaZeller2$eig[2])
ccaPlot = ggplot(aes(x=x,y=y, color = get_variable(physeqCCA, varName = "Diagnosis"), shape = get_variable(physeqCCA, varName = "Country")), data = dfSam) + geom_point(size = pointSize) + guides(shape = FALSE, colour = FALSE) + xlab(paste("Dim 1:", round(ccaZeller2$eig[1]/ccaZeller2$tot.chi,3)*100, "%")) + ylab(paste("Dim 2:", round(ccaZeller2$eig[2]/ccaZeller2$tot.chi,3)*100, "%")) + scale_colour_brewer(palette = "Set1") + theme(axis.title = element_text(size = 10), axis.text = element_text(size= 8))

#Taxa
dfTax = data.frame(x = ccaZeller2$v[,1], y = ccaZeller2$v[,2])
taxLengths = rowSums(dfTax^2)
taxID = taxLengths >= quantile(taxLengths, (length(taxLengths)-8)/length(taxLengths))
dfTax = dfTax[taxID,]*0.05
dfTax$label = taxa_names(physeqCCA)[taxID]
ccaPlot = ccaPlot + geom_text(aes(x=x, y=y, label = label), col = taxColor, size = taxSize, inherit.aes = FALSE, data = dfTax)

#Variables
dfVar = data.frame(ccaZeller2$biplot[,1:2]*0.5, label = rownames(ccaZeller2$biplot), x0 = 0, y0 =0)
ccaPlot = ccaPlot + geom_text(inherit.aes = FALSE, data = dfVar, mapping = aes(x = CCA1, y = CCA2+c(0.03,-0.03,rep(0.03,4)), label = label), size = varSize) + geom_segment(inherit.aes = FALSE, data = dfVar, mapping = aes(xend = CCA1, yend = CCA2, y = y0, x = x0), size = 0.3, arrow = arrow(length=unit(0.15,"cm")))

print(plotRCMlin, vp = viewport(layout.pos.col = 1, layout.pos.row = 1))
print(RCM:::squarePlot(ccaPlot, xInd = 0.05, yInd = -0.05), vp = viewport(layout.pos.col = 1, layout.pos.row = 2))
dev.off()

## ----ZellerConstrainedBiplotNonParams, echo = FALSE----------------------
sample_data(zellerSphyRCMconstrNonParam$physeq)$Diagnosis = factor(sample_data(zellerSphyRCMconstrNonParam$physeq)$Diagnosis, levels = c("Normal","Small_adenoma", "Cancer"), labels = c("Normal","Small_adenoma", "Cancer"), ordered = TRUE)
# setEPS()
# postscript(paste0(figPath,"Figures/zellerConstrNonParam.eps"), width=12, height=7)
# plotRespFun(zellerSphyRCMconstrNonParam, taxa = NULL, subdivisions = 50L, yLocVar = c(-30, -50,-75,-62.5,-30,-62.5,-70,-50,-30)*0.175, Palette = "Set1", angle = 90, yLocSam = -15, axisTitleSize = 16, axisLabSize = 11, legendTitleSize = 18, legendLabSize = 12, samSize = "Diagnosis", labSize = 4, lineColour = FALSE)
# dev.off()
#With colour on the web
#Colour really necessary here!
setEPS()
postscript(paste0(figPath,"Figures/zellerConstrNonParam.eps"), width=14, height=8)
plotRespFun(zellerSphyRCMconstrNonParam, taxa = NULL ,subdivisions = 50L, yLocVar = c(-30, -50,-75,-62.5,-30,-62.5,-70,-50,-30)*0.175, Palette = "Set1", angle = 90, yLocSam = -15,  axisTitleSize = 19, axisLabSize = 14, legendTitleSize = 21, legendLabSize = 15, samSize = "Diagnosis", labSize = 6.5) + ylab("Departure from homogeneity")
dev.off()

## ----AnteriorNaresCoDa, echo = FALSE-------------------------------------
AntNarCoDa = CoDa(physeqListV13[["Anterior.nares"]])
libSizesAN = sample_sums(physeqListV13[["Anterior.nares"]])
dfANCoDa = data.frame(libSizes = libSizesAN, Dim1 = AntNarCoDa$rowScores[,1], Dim2 = AntNarCoDa$rowScores[,2])
setEPS()
postscript(paste0(figPath,"Figures/AnteriorNaresCoDa.eps"), width=6.7, height=7)
ggplot(data =dfANCoDa, aes(x = Dim1, y = Dim2, size = libSizesAN)) + geom_point(shape = 1) + scale_size_continuous(name = "Library sizes") + theme_bw() + theme(legend.position = "top", legend.title = element_text(size = 19), legend.text = element_text(size = 16), axis.text = element_text(size = 17), axis.title = element_text(size = 18),panel.grid.major = element_blank(), panel.grid.minor = element_blank())+ geom_point(data=data.frame(x=0,y=0), aes_string(x="x",y="y"), size = crossSize, inherit.aes = FALSE, shape=3)
dev.off()
#Colour version for the web
setEPS()
postscript(paste0(figPath,"Figures/AnteriorNaresCoDaColour.eps"), width=6.7, height=7)
ggplot(data =dfANCoDa, aes(x = Dim1, y = Dim2, color = libSizesAN)) + geom_point(size = 3.5) + scale_color_continuous(low = "blue", high = "red", name = "Library sizes") + theme_bw() + theme(legend.position = "top", legend.title = element_text(size = 19), legend.text = element_text(size = 16), axis.text = element_text(size = 17), axis.title = element_text(size = 18),panel.grid.major = element_blank(), panel.grid.minor = element_blank())+ geom_point(data=data.frame(x=0,y=0), aes_string(x="x",y="y"), size = crossSize, inherit.aes = FALSE, shape=3)
dev.off()

## ----DispersionEffect, echo = FALSE--------------------------------------
load(file = "RCMsim/dfSamClus.RData")
dfSamClus$fill = dfSamClus$Method == "RCM"
setEPS()
postscript(paste0(figPath,"Figures/LibsAndDisp.eps"), width=6.7, height=6)
ggplot(data = dfSamClus[dfSamClus$Criterion=="pseudoF",], mapping = aes_string(y = "value", x = "Method", fill = "fill")) + geom_boxplot(size = 0.4, outlier.size = 0.75, outlier.shape = NA) + facet_grid(facets = Setting ~ ., scales = "free", space ="free_x", switch  = "y") + ylab("") + theme(legend.title = element_text(size = 13), legend.text = element_text(size = 12), axis.title = element_text(size = 15), strip.text.y = element_text(size = 15), axis.text.y = element_text(), legend.position = "top", axis.text.x = element_text(angle = 90, size = 10, vjust = 0.3) , axis.title.y = element_text(angle = 180, size = 14)) + scale_y_continuous(position = "right", name = "pseudo-F") + scale_colour_manual(values = cbPalette, name ="Approach") + xlab("") + scale_fill_manual(values = c("white", "grey80"), guide = FALSE)
dev.off()
# With colour on the web
setEPS()
postscript(paste0(figPath,"Figures/LibsAndDispColour.eps"), width=6.7, height=6)
ggplot(data = dfSamClus[dfSamClus$Criterion=="pseudoF",], mapping = aes_string(y = "value", x = "Method", color = "groupMethod")) + geom_boxplot(outlier.size = 0.75, outlier.shape = NA) + facet_grid(facets = Setting ~ ., scales = "free", space ="free_x", switch  = "y") + ylab("") + theme(legend.title = element_text(size = 13), legend.text = element_text(size = 12), axis.title = element_text(size = 15), strip.text.y = element_text(size = 15), axis.text.y = element_text(size = 10), legend.position = "top", axis.text.x = element_text(angle = 90, size = 10, vjust = 0.3)) + scale_y_continuous(position = "right") +scale_colour_manual(values = cbPalette, name ="Approach") + xlab("")
dev.off()

## ----parSims, echo = FALSE-----------------------------------------------
load(file = "RCMsim/dfSam.RData")
dfSam$fill = factor(dfSam$Method=="RCM")
setEPS()
postscript(paste0(figPath,"Figures/ParSims.eps"), width = 7.5, height=5)
ggplot(data = dfSam[dfSam$Setting %in% c("NB","NB (cor)", "NB (phy)", "DM", "ZINB"),], mapping = aes_string(y = "value", x = "Method", fill = "fill")) + geom_boxplot(size = 0.4, outlier.size = 0.75, outlier.shape = NA) + facet_grid(facets = Criterion ~ Setting, scales = "free", space ="free_x", switch  = "y") + theme(legend.position = "top", legend.title = element_text(size = 15), legend.text = element_text(size = 14), axis.title = element_text(size = 15), strip.text = element_text(size = 14), axis.text.y = element_text(size = 8), axis.text.x = element_text(angle = 90, size = 7.5, vjust = 0.3), panel.spacing = unit(0.20, "lines"), strip.text.y = element_blank()) + scale_y_continuous(position = "right", limits = c(-0.1,0.7)) + xlab("") + scale_fill_manual(values = c("white", "grey80"), guide = FALSE) + ylab("Silhouette \t\t\t\t\t\t\t pseudo-F")
dev.off()
#With colour for web publication
setEPS()
postscript(paste0(figPath,"Figures/ParSimsColour.eps"), width = 7.5, height=5)
ggplot(data = dfSam[dfSam$Setting %in% c("NB","NB (cor)", "NB (phy)","DM","ZINB"),], mapping = aes_string(y = "value", x = "Method", color = "groupMethod")) + geom_boxplot(outlier.size = 0.75, outlier.shape = NA) + facet_grid(facets = Criterion ~ Setting, scales = "free", space ="free_x", switch  = "y") + ylab("") + theme(legend.position = "top", legend.title = element_text(size = 15), legend.text = element_text(size = 14), axis.title = element_text(size = 15), strip.text = element_text(size = 14), axis.text.y = element_text(size = 10), axis.text.x = element_text(angle = 90, size = 6, vjust = 0.3)) + scale_y_continuous(position = "right", limits = c(-0.1,0.7)) + scale_colour_manual(values = cbPalette, name ="Approach") + xlab("")
dev.off()

## ----sessionInfo---------------------------------------------------------
sessionInfo()
