# Supplementary material for: A unified framework for unconstrained and constrained ordination of microbiome read count data
Source: PLoS One. 2019 Feb 13;14(2):e0205474. doi: 10.1371/journal.pone.0205474 (PMC6373939; doi:10.1371/journal.pone.0205474)
Supplement: S2 File — All datasets used in this publication. (GZ) [file pone.0205474.s003.tar.gz]

Archive with 8 entries (7 files):
- Files
- Files/physeqListV13.RData
- Files/zellerData.RData
- Files/CMETdata.RData
- Files/covList.RData
- Files/Kostic.RData
- Files/HumMicePhy.RData
- Files/AGphylo.RData
